# Supplementary material for: The Pleiotropic Effects of YBX1 on HTLV-1 Transcription
Source: Int J Mol Sci. 2023 Aug 23;24(17):13119. doi: 10.3390/ijms241713119 (PMC10487795; doi:10.3390/ijms241713119)
Supplement: Supplementary file 1 [file ijms-24-13119-s001.zip]

Archive with 2 entries (2 files):
- Supplemental Figure S1.tif
- Supplemental Table S1.xlsx
