# Supplementary material for: The Pleiotropic Effects of YBX1 on HTLV-1 Transcription
Source: Int J Mol Sci. 2023 Aug 23;24(17):13119. doi: 10.3390/ijms241713119 (PMC10487795; doi:10.3390/ijms241713119)
Supplement: Supplementary file 1 [file ijms-24-13119-s001.zip › Supplemental Table S1.xlsx]

## Sheet: Table S1
Supplemental Table S1. Comparative MS/MS analysis of HBZ and APH-2 binding partners. Spectral counts (semiquantitative measure of protein abundance) for each identified protein are shown.
Identified Proteins	Accession Number	Alternate ID	APH-2	Empty	HBZ
Chymotrypsinogen B OS=Homo sapiens GN=CTRB1 PE=2 SV=2	CTRB1_HUMAN	CTRB1	183	285	162
Heat shock 70 kDa protein 1A OS=Homo sapiens GN=HSPA1A PE=1 SV=1	HS71A_HUMAN (+1)	HSPA1A	405	66	222
HTLV-1 basic zipper factor OS=Human T-cell leukemia virus 1 (strain Japan ATK-1 subtype A) GN=HBZ PE=1 SV=1	HTLV-1 basic zipper factor OS=Human T-cell leukemia virus 1 (strain Japan ATK-1 subtype A) GN=HBZ PE=1 SV=1		0	0	601
Tubulin alpha-1B chain OS=Homo sapiens GN=TUBA1B PE=1 SV=1	TBA1B_HUMAN	TUBA1B	255	10	114
Keratin, type I cytoskeletal 10 OS=Homo sapiens GN=KRT10 PE=1 SV=6	K1C10_HUMAN	KRT10	96	88	55
Keratin, type II cytoskeletal 1 OS=Homo sapiens GN=KRT1 PE=1 SV=6	K2C1_HUMAN	KRT1	87	109	58
ATP synthase F(0) complex subunit C1, mitochondrial OS=Homo sapiens GN=ATP5G1 PE=1 SV=2	AT5G1_HUMAN	ATP5G1	208	0	4
Heterogeneous nuclear ribonucleoprotein U OS=Homo sapiens GN=HNRNPU PE=1 SV=6	Heterogeneous nuclearribonucleoprotein U OS=Homo sapiens GN=HNRNPU PE=1 SV=6		53	2	175
Heterogeneous nuclear ribonucleoprotein K OS=Homo sapiens GN=HNRNPK PE=1 SV=1	Heterogeneous nuclearribonucleoprotein K OS=Homo sapiens GN=HNRNPK PE=1 SV=1		66	6	137
Keratin, type I cytoskeletal 9 OS=Homo sapiens GN=KRT9 PE=1 SV=3	K1C9_HUMAN	KRT9	33	110	51
Tubulin beta chain OS=Homo sapiens GN=TUBB PE=1 SV=2	TBB5_HUMAN	TUBB	103	16	74
Alpha-enolase OS=Homo sapiens GN=ENO1 PE=1 SV=2	Alpha-enolase OS=Homosapiens GN=ENO1 PE=1 SV=2		114	8	64
Heat shock protein HSP 90-beta OS=Homo sapiens GN=HSP90AB1 PE=1 SV=4	HS90B_HUMAN	HSP90AB1	115	5	46
Nucleolar RNA helicase 2 OS=Homo sapiens GN=DDX21 PE=1 SV=5	DDX21_HUMAN	DDX21	37	0	131
Eukaryotic initiation factor 4A-I OS=Homo sapiens GN=EIF4A1 PE=1 SV=1	Eukaryotic initiationfactor 4A-I OS=Homo sapiens GN=EIF4A1 PE=1 SV=1		106	1	69
60S ribosomal protein L4 OS=Homo sapiens GN=RPL4 PE=1 SV=5	60S ribosomal proteinL4 OS=Homo sapiens GN=RPL4 PE=1 SV=5		36	5	120
60S ribosomal protein L7a OS=Homo sapiens GN=RPL7A PE=1 SV=2	60S ribosomal proteinL7a OS=Homo sapiens GN=RPL7A PE=1 SV=2		22	3	113
Ubiquitin-40S ribosomal protein S27a OS=Homo sapiens GN=RPS27A PE=1 SV=2	RS27A_HUMAN	RPS27A	79	19	53
60S ribosomal protein L3 OS=Homo sapiens GN=RPL3 PE=1 SV=2	60S ribosomal proteinL3 OS=Homo sapiens GN=RPL3 PE=1 SV=2		26	2	102
Elongation factor 1-gamma OS=Homo sapiens GN=EEF1G PE=1 SV=3	EF1G_HUMAN	EEF1G	78	4	43
Poly [ADP-ribose] polymerase 1 OS=Homo sapiens GN=PARP1 PE=1 SV=4	PARP1_HUMAN	PARP1	49	4	65
Actin, cytoplasmic 1 OS=Homo sapiens GN=ACTB PE=1 SV=1	ACTB_HUMAN	ACTB	75	7	40
Fatty acid synthase OS=Homo sapiens GN=FASN PE=1 SV=3	FAS_HUMAN	FASN	85	0	23
Heat shock cognate 71 kDa protein OS=Homo sapiens GN=HSPA8 PE=1 SV=1	Heat shock cognate 71kDa protein OS=Homo sapiens GN=HSPA8 PE=1 SV=1		94	50	52
L-lactate dehydrogenase A chain OS=Homo sapiens GN=LDHA PE=1 SV=2	LDHA_HUMAN	LDHA	71	3	33
Myb-binding protein 1A OS=Homo sapiens GN=MYBBP1A PE=1 SV=2	MBB1A_HUMAN	MYBBP1A	17	0	86
ATP synthase subunit alpha, mitochondrial OS=Homo sapiens GN=ATP5A1 PE=1 SV=1	ATPA_HUMAN	ATP5A1	88	0	6
60S ribosomal protein L34 OS=Homo sapiens GN=RPL34 PE=1 SV=3	60S ribosomal proteinL34 OS=Homo sapiens GN=RPL34 PE=1 SV=3		6	0	44
60S ribosomal protein L6 OS=Homo sapiens GN=RPL6 PE=1 SV=3	60S ribosomal proteinL6 OS=Homo sapiens GN=RPL6 PE=1 SV=3		15	1	78
Putative elongation factor 1-alpha-like 3 OS=Homo sapiens GN=EEF1A1P5 PE=5 SV=1	EF1A3_HUMAN	EEF1A1P5	64	3	33
GTP-binding nuclear protein Ran OS=Homo sapiens GN=RAN PE=1 SV=3	RAN_HUMAN	RAN	60	2	31
Heterogeneous nuclear ribonucleoprotein H OS=Homo sapiens GN=HNRNPH1 PE=1 SV=4	Heterogeneous nuclearribonucleoprotein H OS=Homo sapiens GN=HNRNPH1 PE=1 SV=4		28	5	63
Pyruvate kinase PKM OS=Homo sapiens GN=PKM PE=1 SV=4	KPYM_HUMAN	PKM	49	3	22
ADP/ATP translocase 2 OS=Homo sapiens GN=SLC25A5 PE=1 SV=7	ADP/ATP translocase 2OS=Homo sapiens GN=SLC25A5 PE=1 SV=7		65	0	22
THO complex subunit 4 OS=Homo sapiens GN=ALYREF PE=1 SV=3	THOC4_HUMAN	ALYREF	0	0	83
Heterogeneous nuclear ribonucleoproteins A2/B1 OS=Homo sapiens GN=HNRNPA2B1 PE=1 SV=2	Heterogeneous nuclearribonucleoproteins A2/B1 OS=Homo sapiens GN=HNRNPA2B1 PE=1 SV=2		19	8	53
Elongation factor 2 OS=Homo sapiens GN=EEF2 PE=1 SV=4	EF2_HUMAN	EEF2	50	2	33
ATP-dependent RNA helicase A OS=Homo sapiens GN=DHX9 PE=1 SV=4	DHX9_HUMAN	DHX9	13	0	60
Nucleolin OS=Homo sapiens GN=NCL PE=1 SV=3	NUCL_HUMAN	NCL	23	1	57
Probable ATP-dependent RNA helicase DDX5 OS=Homo sapiens GN=DDX5 PE=1 SV=1	DDX5_HUMAN	DDX5	34	2	54
Heterogeneous nuclear ribonucleoprotein L OS=Homo sapiens GN=HNRNPL PE=1 SV=2	Heterogeneous nuclearribonucleoprotein L OS=Homo sapiens GN=HNRNPL PE=1 SV=2		22	3	37
Complement component 1 Q subcomponent-binding protein, mitochondrial OS=Homo sapiens GN=C1QBP PE=1 SV=1	C1QBP_HUMAN	C1QBP	35	0	25
40S ribosomal protein S2 OS=Homo sapiens GN=RPS2 PE=1 SV=2	40S ribosomal proteinS2 OS=Homo sapiens GN=RPS2 PE=1 SV=2		23	2	49
ATP-citrate synthase OS=Homo sapiens GN=ACLY PE=1 SV=3	ACLY_HUMAN	ACLY	26	0	28
Eukaryotic translation initiation factor 3 subunit C OS=Homo sapiens GN=EIF3C PE=1 SV=1	Eukaryotic translation initiation factor 3 subunit C OS=Homo sapiens GN=EIF3C PE=1 SV=1 (+1)		62	0	6
Splicing factor U2AF 65 kDa subunit OS=Homo sapiens GN=U2AF2 PE=1 SV=4	U2AF2_HUMAN	U2AF2	21	0	41
Transcription factor AP-1 OS=Homo sapiens GN=JUN PE=1 SV=2	JUN_HUMAN	JUN	1	0	73
Interleukin enhancer-binding factor 2 OS=Homo sapiens GN=ILF2 PE=1 SV=2	ILF2_HUMAN	ILF2	40	1	18
Keratin, type II cytoskeletal 2 epidermal OS=Homo sapiens GN=KRT2 PE=1 SV=2	K22E_HUMAN	KRT2	42	36	17
U5 small nuclear ribonucleoprotein 200 kDa helicase OS=Homo sapiens GN=SNRNP200 PE=1 SV=2	U520_HUMAN	SNRNP200	35	1	13
Transcription intermediary factor 1-beta OS=Homo sapiens GN=TRIM28 PE=1 SV=5	TIF1B_HUMAN	TRIM28	26	0	40
60S ribosomal protein L8 OS=Homo sapiens GN=RPL8 PE=1 SV=2	60S ribosomal proteinL8 OS=Homo sapiens GN=RPL8 PE=1 SV=2		15	1	42
Keratocan OS=Homo sapiens GN=KERA PE=1 SV=1	KERA_HUMAN	KERA	21	25	28
X-ray repair cross-complementing protein 5 OS=Homo sapiens GN=XRCC5 PE=1 SV=3	XRCC5_HUMAN	XRCC5	50	0	10
Heterogeneous nuclear ribonucleoprotein F OS=Homo sapiens GN=HNRNPF PE=1 SV=3	Heterogeneous nuclearribonucleoprotein F OS=Homo sapiens GN=HNRNPF PE=1 SV=3		20	1	48
60S ribosomal protein L23a OS=Homo sapiens GN=RPL23A PE=1 SV=1	60S ribosomal proteinL23a OS=Homo sapiens GN=RPL23A PE=1 SV=1		13	1	47
Histone H2A type 1-H OS=Homo sapiens GN=HIST1H2AH PE=1 SV=3	H2A1H_HUMAN	HIST1H2AH	12	25	24
T-complex protein 1 subunit zeta OS=Homo sapiens GN=CCT6A PE=1 SV=3	TCPZ_HUMAN	CCT6A	39	0	14
Heterogeneous nuclear ribonucleoprotein A1-like 2 OS=Homo sapiens GN=HNRNPA1L2 PE=2 SV=2	RA1L2_HUMAN	HNRNPA1L2	0	0	81
X-ray repair cross-complementing protein 6 OS=Homo sapiens GN=XRCC6 PE=1 SV=2	XRCC6_HUMAN	XRCC6	41	0	15
FACT complex subunit SSRP1 OS=Homo sapiens GN=SSRP1 PE=1 SV=1	SSRP1_HUMAN	SSRP1	31	0	24
Glyceraldehyde-3-phosphate dehydrogenase OS=Homo sapiens GN=GAPDH PE=1 SV=3	G3P_HUMAN	GAPDH	31	1	22
T-complex protein 1 subunit alpha OS=Homo sapiens GN=TCP1 PE=1 SV=1	TCPA_HUMAN	TCP1	33	0	16
Stress-70 protein, mitochondrial OS=Homo sapiens GN=HSPA9 PE=1 SV=2	GRP75_HUMAN	HSPA9	15	17	18
Heterogeneous nuclear ribonucleoproteins C1/C2 OS=Homo sapiens GN=HNRNPC PE=1 SV=4	Heterogeneous nuclearribonucleoproteins C1/C2 OS=Homo sapiens GN=HNRNPC PE=1 SV=4		15	2	35
Histone H1.2 OS=Homo sapiens GN=HIST1H1C PE=1 SV=2	H12_HUMAN (+2)	HIST1H1C	14	6	37
Interleukin enhancer-binding factor 3 OS=Homo sapiens GN=ILF3 PE=1 SV=3	ILF3_HUMAN	ILF3	12	0	43
ATP synthase subunit beta, mitochondrial OS=Homo sapiens GN=ATP5B PE=1 SV=3	ATPB_HUMAN	ATP5B	50	0	0
Polyamine-modulated factor 1-binding protein 1 OS=Homo sapiens GN=PMFBP1 PE=2 SV=1	Polyamine-modulated factor 1-binding protein 1 OS=Homo sapiens GN=PMFBP1 PE=2 SV=1		18	3	11
DNA replication licensing factor MCM6 OS=Homo sapiens GN=MCM6 PE=1 SV=1	MCM6_HUMAN	MCM6	39	0	15
L-lactate dehydrogenase B chain OS=Homo sapiens GN=LDHB PE=1 SV=2	LDHB_HUMAN	LDHB	40	2	16
Heat shock protein HSP 90-alpha OS=Homo sapiens GN=HSP90AA1 PE=1 SV=5	HS90A_HUMAN	HSP90AA1	78	4	30
Transmembrane protein 43 OS=Homo sapiens GN=TMEM43 PE=1 SV=1	Transmembrane protein43 OS=Homo sapiens GN=TMEM43 PE=1 SV=1		46	0	0
40S ribosomal protein S13 OS=Homo sapiens GN=RPS13 PE=1 SV=2	40S ribosomal proteinS13 OS=Homo sapiens GN=RPS13 PE=1 SV=2		9	0	39
60S ribosomal protein L7 OS=Homo sapiens GN=RPL7 PE=1 SV=1	60S ribosomal proteinL7 OS=Homo sapiens GN=RPL7 PE=1 SV=1		7	1	43
T-complex protein 1 subunit eta OS=Homo sapiens GN=CCT7 PE=1 SV=2	TCPH_HUMAN	CCT7	44	0	11
Heterogeneous nuclear ribonucleoprotein Q OS=Homo sapiens GN=SYNCRIP PE=1 SV=2	Heterogeneous nuclearribonucleoprotein Q OS=Homo sapiens GN=SYNCRIP PE=1 SV=2		7	0	41
Nuclease-sensitive element-binding protein 1 OS=Homo sapiens GN=YBX1 PE=1 SV=3	YBOX1_HUMAN	YBX1	5	0	47
Sodium/potassium-transporting ATPase subunit alpha-1 OS=Homo sapiens GN=ATP1A1 PE=1 SV=1	Sodium/potassium-transporting ATPase subunit alpha-1 OS=Homo sapiens GN=ATP1A1 PE=1 SV=1		41	0	2
Heterogeneous nuclear ribonucleoprotein R OS=Homo sapiens GN=HNRNPR PE=1 SV=1	Heterogeneous nuclearribonucleoprotein R OS=Homo sapiens GN=HNRNPR PE=1 SV=1		5	1	37
ATP-dependent RNA helicase DDX3X OS=Homo sapiens GN=DDX3X PE=1 SV=3	DDX3X_HUMAN	DDX3X	28	1	35
40S ribosomal protein S3a OS=Homo sapiens GN=RPS3A PE=1 SV=2	40S ribosomal proteinS3a OS=Homo sapiens GN=RPS3A PE=1 SV=2		25	1	29
60S ribosomal protein L27 OS=Homo sapiens GN=RPL27 PE=1 SV=2	60S ribosomal proteinL27 OS=Homo sapiens GN=RPL27 PE=1 SV=2		8	2	39
Proliferation-associated protein 2G4 OS=Homo sapiens GN=PA2G4 PE=1 SV=3	PA2G4_HUMAN	PA2G4	18	0	14
78 kDa glucose-regulated protein OS=Homo sapiens GN=HSPA5 PE=1 SV=2	GRP78_HUMAN	HSPA5	34	25	13
60S acidic ribosomal protein P0 OS=Homo sapiens GN=RPLP0 PE=1 SV=1	RLA0_HUMAN	RPLP0	25	1	25
T-complex protein 1 subunit delta OS=Homo sapiens GN=CCT4 PE=1 SV=4	TCPD_HUMAN	CCT4	34	1	9
Clathrin heavy chain 1 OS=Homo sapiens GN=CLTC PE=1 SV=5	CLH1_HUMAN	CLTC	25	1	2
Histone H2B type 1-M OS=Homo sapiens GN=HIST1H2BM PE=1 SV=3	H2B1M_HUMAN	HIST1H2BM	17	14	19
DNA replication licensing factor MCM5 OS=Homo sapiens GN=MCM5 PE=1 SV=5	MCM5_HUMAN	MCM5	26	0	24
60S ribosomal protein L15 OS=Homo sapiens GN=RPL15 PE=1 SV=2	60S ribosomal proteinL15 OS=Homo sapiens GN=RPL15 PE=1 SV=2		3	0	35
T-complex protein 1 subunit theta OS=Homo sapiens GN=CCT8 PE=1 SV=4	TCPQ_HUMAN	CCT8	30	0	9
60S ribosomal protein L10a OS=Homo sapiens GN=RPL10A PE=1 SV=2	60S ribosomal proteinL10a OS=Homo sapiens GN=RPL10A PE=1 SV=2		7	0	28
Nuclear pore complex protein Nup153 OS=Homo sapiens GN=NUP153 PE=1 SV=2	NU153_HUMAN	NUP153	29	0	7
Insulin-like growth factor 2 mRNA-binding protein 1 OS=Homo sapiens GN=IGF2BP1 PE=1 SV=2	Insulin-like growth factor 2 mRNA-binding protein 1 OS=Homo sapiens GN=IGF2BP1 PE=1 SV=2		7	0	30
Dolichyl-diphosphooligosaccharide--protein glycosyltransferase subunit 2 OS=Homo sapiens GN=RPN2 PE=1 SV=3	Dolichyl-diphosphooligosaccharide--protein glycosyltransferase subunit 2 OS=Homo sapiens GN=RPN2 PE=1 SV=3		36	0	0
Transmembrane emp24 domain-containing protein 9 OS=Homo sapiens GN=TMED9 PE=1 SV=2	TMED9_HUMAN	TMED9	38	0	0
Heat shock 70 kDa protein 6 OS=Homo sapiens GN=HSPA6 PE=1 SV=2	HSP76_HUMAN	HSPA6	71	8	48
Neutral alpha-glucosidase AB OS=Homo sapiens GN=GANAB PE=1 SV=3	GANAB_HUMAN	GANAB	21	1	14
N-alpha-acetyltransferase 15, NatA auxiliary subunit OS=Homo sapiens GN=NAA15 PE=1 SV=1	N-alpha-acetyltransferase 15, NatA auxiliary subunit OS=Homo sapiens GN=NAA15 PE=1 SV=1		25	0	13
ATPase family AAA domain-containing protein 3A OS=Homo sapiens GN=ATAD3A PE=1 SV=2	ATD3A_HUMAN	ATAD3A	38	0	4
Peptidyl-prolyl cis-trans isomerase A OS=Homo sapiens GN=PPIA PE=1 SV=2	PPIA_HUMAN	PPIA	19	0	21
40S ribosomal protein S8 OS=Homo sapiens GN=RPS8 PE=1 SV=2	40S ribosomal proteinS8 OS=Homo sapiens GN=RPS8 PE=1 SV=2		9	2	24
Pre-mRNA-processing factor 19 OS=Homo sapiens GN=PRPF19 PE=1 SV=1	PRP19_HUMAN	PRPF19	8	0	29
ATP-dependent RNA helicase DDX1 OS=Homo sapiens GN=DDX1 PE=1 SV=2	DDX1_HUMAN	DDX1	18	0	16
D-3-phosphoglycerate dehydrogenase OS=Homo sapiens GN=PHGDH PE=1 SV=4	SERA_HUMAN	PHGDH	27	0	11
C-1-tetrahydrofolate synthase, cytoplasmic OS=Homo sapiens GN=MTHFD1 PE=1 SV=3	C1TC_HUMAN	MTHFD1	24	0	6
Peptidyl-prolyl cis-trans isomerase FKBP9 OS=Homo sapiens GN=FKBP9 PE=1 SV=2	FKBP9_HUMAN	FKBP9	12	19	14
Heat shock protein 105 kDa OS=Homo sapiens GN=HSPH1 PE=1 SV=1	HS105_HUMAN	HSPH1	30	1	5
60S ribosomal protein L11 OS=Homo sapiens GN=RPL11 PE=1 SV=2	60S ribosomal proteinL11 OS=Homo sapiens GN=RPL11 PE=1 SV=2		28	2	12
Signal recognition particle subunit SRP68 OS=Homo sapiens GN=SRP68 PE=1 SV=2	SRP68_HUMAN	SRP68	18	0	25
T-complex protein 1 subunit epsilon OS=Homo sapiens GN=CCT5 PE=1 SV=1	TCPE_HUMAN	CCT5	25	0	13
FACT complex subunit SPT16 OS=Homo sapiens GN=SUPT16H PE=1 SV=1	SP16H_HUMAN	SUPT16H	15	0	9
Probable ATP-dependent RNA helicase DDX17 OS=Homo sapiens GN=DDX17 PE=1 SV=2	DDX17_HUMAN	DDX17	21	0	32
Profilin-1 OS=Homo sapiens GN=PFN1 PE=1 SV=2	PROF1_HUMAN	PFN1	21	2	17
Prohibitin OS=Homo sapiens GN=PHB PE=1 SV=1	PHB_HUMAN	PHB	35	0	0
Histone H4 OS=Homo sapiens GN=HIST1H4A PE=1 SV=2	H4_HUMAN	HIST1H4A	5	24	4
60S ribosomal protein L35 OS=Homo sapiens GN=RPL35 PE=1 SV=2	60S ribosomal proteinL35 OS=Homo sapiens GN=RPL35 PE=1 SV=2		8	0	30
Histone H3.3 OS=Homo sapiens GN=H3F3A PE=1 SV=2	H33_HUMAN	H3F3A	7	20	12
40S ribosomal protein S4, X isoform OS=Homo sapiens GN=RPS4X PE=1 SV=2	40S ribosomal proteinS4, X isoform OS=Homo sapiens GN=RPS4X PE=1 SV=2		13	0	17
Serine hydroxymethyltransferase, mitochondrial OS=Homo sapiens GN=SHMT2 PE=1 SV=3	Serine hydroxymethyltransferase, mitochondrial OS=Homo sapiens GN=SHMT2 PE=1 SV=3		23	0	8
Prolyl 4-hydroxylase subunit alpha-1 OS=Homo sapiens GN=P4HA1 PE=1 SV=2	P4HA1_HUMAN	P4HA1	29	3	1
60S ribosomal protein L5 OS=Homo sapiens GN=RPL5 PE=1 SV=3	60S ribosomal proteinL5 OS=Homo sapiens GN=RPL5 PE=1 SV=3		8	0	31
40S ribosomal protein S23 OS=Homo sapiens GN=RPS23 PE=1 SV=3	40S ribosomal proteinS23 OS=Homo sapiens GN=RPS23 PE=1 SV=3		7	0	30
Proliferating cell nuclear antigen OS=Homo sapiens GN=PCNA PE=1 SV=1	PCNA_HUMAN	PCNA	17	2	14
Dolichyl-diphosphooligosaccharide--protein glycosyltransferase 48 kDa subunit OS=Homo sapiens GN=DDOST PE=1 SV=4	Dolichyl-diphosphooligosaccharide--protein glycosyltransferase 48 kDa subunit OS=Homo sapiens GN=DDOST PE=1 SV=4		31	0	0
DNA (cytosine-5)-methyltransferase 1 OS=Homo sapiens GN=DNMT1 PE=1 SV=2	DNMT1_HUMAN	DNMT1	0	0	29
60S ribosomal protein L14 OS=Homo sapiens GN=RPL14 PE=1 SV=4	60S ribosomal proteinL14 OS=Homo sapiens GN=RPL14 PE=1 SV=4 (+1)		3	0	37
60 kDa heat shock protein, mitochondrial OS=Homo sapiens GN=HSPD1 PE=1 SV=2	CH60_HUMAN	HSPD1	20	0	2
Nucleolar complex protein 2 homolog OS=Homo sapiens GN=NOC2L PE=1 SV=4	NOC2L_HUMAN	NOC2L	31	0	0
40S ribosomal protein S25 OS=Homo sapiens GN=RPS25 PE=1 SV=1	40S ribosomal proteinS25 OS=Homo sapiens GN=RPS25 PE=1 SV=1		16	1	20
MICOS complex subunit MIC60 OS=Homo sapiens GN=IMMT PE=1 SV=1	MICOS complex subunitMIC60 OS=Homo sapiens GN=IMMT PE=1 SV=1		30	0	0
Eukaryotic translation initiation factor 3 subunit D OS=Homo sapiens GN=EIF3D PE=1 SV=1	Eukaryotic translation initiation factor 3 subunit D OS=Homo sapiens GN=EIF3D PE=1 SV=1		17	0	15
DNA damage-binding protein 1 OS=Homo sapiens GN=DDB1 PE=1 SV=1	DDB1_HUMAN	DDB1	20	0	4
40S ribosomal protein S11 OS=Homo sapiens GN=RPS11 PE=1 SV=3	40S ribosomal proteinS11 OS=Homo sapiens GN=RPS11 PE=1 SV=3		8	0	20
Heterogeneous nuclear ribonucleoprotein A3 OS=Homo sapiens GN=HNRNPA3 PE=1 SV=2	Heterogeneous nuclearribonucleoprotein A3 OS=Homo sapiens GN=HNRNPA3 PE=1 SV=2		7	0	30
Guanine nucleotide-binding protein-like 3 OS=Homo sapiens GN=GNL3 PE=1 SV=2	GNL3_HUMAN	GNL3	6	0	24
Serine/threonine-protein phosphatase PP1-beta catalytic subunit OS=Homo sapiens GN=PPP1CB PE=1 SV=3	Serine/threonine-protein phosphatase PP1-beta catalytic subunit OS=Homo sapiens GN=PPP1CB PE=1 SV=3		13	1	16
Ubiquitin-like modifier-activating enzyme 1 OS=Homo sapiens GN=UBA1 PE=1 SV=3	UBA1_HUMAN	UBA1	20	0	9
60S ribosomal protein L9 OS=Homo sapiens GN=RPL9 PE=1 SV=1	60S ribosomal proteinL9 OS=Homo sapiens GN=RPL9 PE=1 SV=1		14	1	12
Proteinase-activated receptor 4 OS=Homo sapiens GN=F2RL3 PE=1 SV=3-DECOY	Proteinase-activated receptor 4 OS=Homo sapiens GN=F2RL3 PE=1 SV=3-DECOY		21	1	0
ATP-dependent RNA helicase DDX54 OS=Homo sapiens GN=DDX54 PE=1 SV=2	DDX54_HUMAN	DDX54	0	0	22
40S ribosomal protein S16 OS=Homo sapiens GN=RPS16 PE=1 SV=2	40S ribosomal proteinS16 OS=Homo sapiens GN=RPS16 PE=1 SV=2		11	2	14
Receptor of activated protein C kinase 1 OS=Homo sapiens GN=RACK1 PE=1 SV=3	Receptor of activatedprotein C kinase 1 OS=Homo sapiens GN=RACK1 PE=1 SV=3		20	1	7
40S ribosomal protein S3 OS=Homo sapiens GN=RPS3 PE=1 SV=2	40S ribosomal proteinS3 OS=Homo sapiens GN=RPS3 PE=1 SV=2		16	0	13
Tyrosine-protein kinase BAZ1B OS=Homo sapiens GN=BAZ1B PE=1 SV=2	BAZ1B_HUMAN	BAZ1B	1	0	23
SWI/SNF-related matrix-associated actin-dependent regulator of chromatin subfamily A member 5 OS=Homo sapiens GN=SMARCA5 PE=1 SV=1	SWI/SNF-related matrix-associated actin-dependent regulator of chromatin subfamily A member 5 OS=Homo sapiens GN=SMARCA5 PE=1 SV=1		2	0	18
Heterogeneous nuclear ribonucleoprotein D0 OS=Homo sapiens GN=HNRNPD PE=1 SV=1	Heterogeneous nuclearribonucleoprotein D0 OS=Homo sapiens GN=HNRNPD PE=1 SV=1		12	1	12
Eukaryotic translation initiation factor 1A, Y-chromosomal OS=Homo sapiens GN=EIF1AY PE=1 SV=4	IF1AY_HUMAN	EIF1AY	6	1	18
60S ribosomal protein L32 OS=Homo sapiens GN=RPL32 PE=1 SV=2	60S ribosomal proteinL32 OS=Homo sapiens GN=RPL32 PE=1 SV=2		1	0	21
Matrin-3 OS=Homo sapiens GN=MATR3 PE=1 SV=2	MATR3_HUMAN	MATR3	14	0	8
40S ribosomal protein S24 OS=Homo sapiens GN=RPS24 PE=1 SV=1	40S ribosomal proteinS24 OS=Homo sapiens GN=RPS24 PE=1 SV=1		6	0	21
Androglobin OS=Homo sapiens GN=ADGB PE=2 SV=3-DECOY	Androglobin OS=Homo sapiens GN=ADGB PE=2 SV=3-DECOY		18	0	0
Transcription factor jun-D OS=Homo sapiens GN=JUND PE=1 SV=3	JUND_HUMAN	JUND	0	0	29
Phosphate carrier protein, mitochondrial OS=Homo sapiens GN=SLC25A3 PE=1 SV=2	MPCP_HUMAN	SLC25A3	22	0	0
Ribosomal RNA processing protein 1 homolog B OS=Homo sapiens GN=RRP1B PE=1 SV=3	RRP1B_HUMAN	RRP1B	0	0	24
GMP synthase [glutamine-hydrolyzing] OS=Homo sapiens GN=GMPS PE=1 SV=1	GUAA_HUMAN	GMPS	18	0	7
Flap endonuclease 1 OS=Homo sapiens GN=FEN1 PE=1 SV=1	FEN1_HUMAN	FEN1	6	0	22
Heterogeneous nuclear ribonucleoprotein U-like protein 2 OS=Homo sapiens GN=HNRNPUL2 PE=1 SV=1	Heterogeneous nuclearribonucleoprotein U-like protein 2 OS=Homo sapiens GN=HNRNPUL2 PE=1 SV=1		2	0	22
DNA replication licensing factor MCM7 OS=Homo sapiens GN=MCM7 PE=1 SV=4	MCM7_HUMAN	MCM7	18	0	6
Elongation factor Tu, mitochondrial OS=Homo sapiens GN=TUFM PE=1 SV=2	Elongation factor Tu,mitochondrial OS=Homo sapiens GN=TUFM PE=1 SV=2		15	0	2
Transmembrane emp24 domain-containing protein 10 OS=Homo sapiens GN=TMED10 PE=1 SV=2	TMEDA_HUMAN	TMED10	23	0	0
60S ribosomal protein L13a OS=Homo sapiens GN=RPL13A PE=1 SV=2	60S ribosomal proteinL13a OS=Homo sapiens GN=RPL13A PE=1 SV=2		0	0	21
DNA-dependent protein kinase catalytic subunit OS=Homo sapiens GN=PRKDC PE=1 SV=3	DNA-dependent proteinkinase catalytic subunit OS=Homo sapiens GN=PRKDC PE=1 SV=3		9	0	1
Periodic tryptophan protein 1 homolog OS=Homo sapiens GN=PWP1 PE=1 SV=1	PWP1_HUMAN	PWP1	5	0	15
Nucleosome assembly protein 1-like 1 OS=Homo sapiens GN=NAP1L1 PE=1 SV=1	NP1L1_HUMAN	NAP1L1	11	0	10
Dolichyl-diphosphooligosaccharide--protein glycosyltransferase subunit 1 OS=Homo sapiens GN=RPN1 PE=1 SV=1	RPN1_HUMAN	RPN1	20	0	0
Calnexin OS=Homo sapiens GN=CANX PE=1 SV=2	CALX_HUMAN	CANX	18	0	5
60S ribosomal protein L31 OS=Homo sapiens GN=RPL31 PE=1 SV=1	60S ribosomal proteinL31 OS=Homo sapiens GN=RPL31 PE=1 SV=1		5	2	17
Heterogeneous nuclear ribonucleoprotein D-like OS=Homo sapiens GN=HNRNPDL PE=1 SV=3	Heterogeneous nuclearribonucleoprotein D-like OS=Homo sapiens GN=HNRNPDL PE=1 SV=3		3	3	18
Protein-L-isoaspartate(D-aspartate) O-methyltransferase OS=Homo sapiens GN=PCMT1 PE=1 SV=4	PIMT_HUMAN	PCMT1	6	4	2
40S ribosomal protein S10 OS=Homo sapiens GN=RPS10 PE=1 SV=1	40S ribosomal proteinS10 OS=Homo sapiens GN=RPS10 PE=1 SV=1		14	0	13
Phenylalanine--tRNA ligase alpha subunit OS=Homo sapiens GN=FARSA PE=1 SV=3	SYFA_HUMAN	FARSA	10	0	11
RNA cytidine acetyltransferase OS=Homo sapiens GN=NAT10 PE=1 SV=2	NAT10_HUMAN	NAT10	1	0	18
DNA replication licensing factor MCM2 OS=Homo sapiens GN=MCM2 PE=1 SV=4	MCM2_HUMAN	MCM2	6	0	14
RNA-binding protein FUS OS=Homo sapiens GN=FUS PE=1 SV=1	FUS_HUMAN	FUS	5	6	12
RNA-binding motif protein, X chromosome OS=Homo sapiens GN=RBMX PE=1 SV=3	RBMX_HUMAN	RBMX	0	3	13
Histone-binding protein RBBP4 OS=Homo sapiens GN=RBBP4 PE=1 SV=3	RBBP4_HUMAN	RBBP4	8	0	7
Eukaryotic translation initiation factor 4 gamma 1 OS=Homo sapiens GN=EIF4G1 PE=1 SV=4	IF4G1_HUMAN	EIF4G1	12	0	3
Cytoplasmic dynein 1 heavy chain 1 OS=Homo sapiens GN=DYNC1H1 PE=1 SV=5	DYHC1_HUMAN	DYNC1H1	10	0	1
Lysine--tRNA ligase OS=Homo sapiens GN=KARS PE=1 SV=3	SYK_HUMAN	KARS	12	0	15
ATP-binding cassette sub-family D member 3 OS=Homo sapiens GN=ABCD3 PE=1 SV=1	ABCD3_HUMAN	ABCD3	16	0	0
40S ribosomal protein S9 OS=Homo sapiens GN=RPS9 PE=1 SV=3	40S ribosomal proteinS9 OS=Homo sapiens GN=RPS9 PE=1 SV=3		1	0	15
B-cell receptor-associated protein 31 OS=Homo sapiens GN=BCAP31 PE=1 SV=3	BAP31_HUMAN	BCAP31	21	1	0
40S ribosomal protein S18 OS=Homo sapiens GN=RPS18 PE=1 SV=3	40S ribosomal proteinS18 OS=Homo sapiens GN=RPS18 PE=1 SV=3		9	0	3
SRSF protein kinase 1 OS=Homo sapiens GN=SRPK1 PE=1 SV=2	SRSF protein kinase 1OS=Homo sapiens GN=SRPK1 PE=1 SV=2		1	0	19
ATP synthase subunit gamma, mitochondrial OS=Homo sapiens GN=ATP5C1 PE=1 SV=1	ATPG_HUMAN	ATP5C1	18	0	2
Protein PRRC2C OS=Homo sapiens GN=PRRC2C PE=1 SV=4	PRC2C_HUMAN	PRRC2C	1	0	10
Phosphoglycerate kinase 1 OS=Homo sapiens GN=PGK1 PE=1 SV=3	PGK1_HUMAN	PGK1	15	0	4
4F2 cell-surface antigen heavy chain OS=Homo sapiens GN=SLC3A2 PE=1 SV=3	4F2_HUMAN	SLC3A2	20	0	0
Filaggrin-2 OS=Homo sapiens GN=FLG2 PE=1 SV=1	FILA2_HUMAN	FLG2	9	8	1
Non-POU domain-containing octamer-binding protein OS=Homo sapiens GN=NONO PE=1 SV=4	Non-POU domain-containing octamer-binding protein OS=Homo sapiens GN=NONO PE=1 SV=4		12	0	6
Coatomer subunit alpha OS=Homo sapiens GN=COPA PE=1 SV=2	COPA_HUMAN	COPA	7	0	4
Eukaryotic translation initiation factor 3 subunit A OS=Homo sapiens GN=EIF3A PE=1 SV=1	Eukaryotic translation initiation factor 3 subunit A OS=Homo sapiens GN=EIF3A PE=1 SV=1		11	0	0
DNA topoisomerase 1 OS=Homo sapiens GN=TOP1 PE=1 SV=2	TOP1_HUMAN	TOP1	2	0	17
28S ribosomal protein S27, mitochondrial OS=Homo sapiens GN=MRPS27 PE=1 SV=3	28S ribosomal proteinS27, mitochondrial OS=Homo sapiens GN=MRPS27 PE=1 SV=3		4	0	14
60S ribosomal protein L22 OS=Homo sapiens GN=RPL22 PE=1 SV=2	60S ribosomal proteinL22 OS=Homo sapiens GN=RPL22 PE=1 SV=2		10	0	11
Ribosomal L1 domain-containing protein 1 OS=Homo sapiens GN=RSL1D1 PE=1 SV=3	RL1D1_HUMAN	RSL1D1	3	0	10
Eukaryotic translation initiation factor 2A OS=Homo sapiens GN=EIF2A PE=1 SV=3	EIF2A_HUMAN	EIF2A	2	0	16
Transmembrane protein 192 OS=Homo sapiens GN=TMEM192 PE=1 SV=1	Transmembrane protein192 OS=Homo sapiens GN=TMEM192 PE=1 SV=1		17	0	0
Probable ATP-dependent RNA helicase DDX56 OS=Homo sapiens GN=DDX56 PE=1 SV=1	DDX56_HUMAN	DDX56	1	0	19
Heterogeneous nuclear ribonucleoprotein H2 OS=Homo sapiens GN=HNRNPH2 PE=1 SV=1	Heterogeneous nuclearribonucleoprotein H2 OS=Homo sapiens GN=HNRNPH2 PE=1 SV=1		21	0	52
Eukaryotic translation initiation factor 5A-1 OS=Homo sapiens GN=EIF5A PE=1 SV=2	IF5A1_HUMAN	EIF5A	8	0	13
Importin subunit alpha-1 OS=Homo sapiens GN=KPNA2 PE=1 SV=1	IMA1_HUMAN	KPNA2	10	0	9
Very-long-chain (3R)-3-hydroxyacyl-CoA dehydratase 3 OS=Homo sapiens GN=HACD3 PE=1 SV=2	Very-long-chain (3R)-3-hydroxyacyl-CoA dehydratase 3 OS=Homo sapiens GN=HACD3 PE=1 SV=2		17	0	0
Hornerin OS=Homo sapiens GN=HRNR PE=1 SV=2	HORN_HUMAN	HRNR	1	11	1
ADP/ATP translocase 3 OS=Homo sapiens GN=SLC25A6 PE=1 SV=4	ADP/ATP translocase 3OS=Homo sapiens GN=SLC25A6 PE=1 SV=4		33	0	11
ATP-dependent RNA helicase DDX18 OS=Homo sapiens GN=DDX18 PE=1 SV=2	DDX18_HUMAN	DDX18	0	0	12
Nucleophosmin OS=Homo sapiens GN=NPM1 PE=1 SV=2	Nucleophosmin OS=Homosapiens GN=NPM1 PE=1 SV=2		3	1	15
Sodium-coupled neutral amino acid transporter 2 OS=Homo sapiens GN=SLC38A2 PE=1 SV=2	S38A2_HUMAN	SLC38A2	18	0	0
Transmembrane emp24 domain-containing protein 5 OS=Homo sapiens GN=TMED5 PE=1 SV=1	Transmembrane emp24 domain-containing protein 5 OS=Homo sapiens GN=TMED5 PE=1 SV=1		12	0	0
Structural maintenance of chromosomes protein 3 OS=Homo sapiens GN=SMC3 PE=1 SV=2	SMC3_HUMAN	SMC3	10	0	4
Ribosome-binding protein 1 OS=Homo sapiens GN=RRBP1 PE=1 SV=4	RRBP1_HUMAN	RRBP1	2	0	19
Aldose reductase OS=Homo sapiens GN=AKR1B1 PE=1 SV=3	ALDR_HUMAN	AKR1B1	13	0	3
Glycine--tRNA ligase OS=Homo sapiens GN=GARS PE=1 SV=3	GARS_HUMAN	GARS	9	0	4
Heterogeneous nuclear ribonucleoprotein U-like protein 1 OS=Homo sapiens GN=HNRNPUL1 PE=1 SV=2	Heterogeneous nuclearribonucleoprotein U-like protein 1 OS=Homo sapiens GN=HNRNPUL1 PE=1 SV=2		5	0	12
Transmembrane protein 205 OS=Homo sapiens GN=TMEM205 PE=1 SV=1	Transmembrane protein205 OS=Homo sapiens GN=TMEM205 PE=1 SV=1		17	0	1
Bifunctional purine biosynthesis protein PURH OS=Homo sapiens GN=ATIC PE=1 SV=3	PUR9_HUMAN	ATIC	15	0	1
Bromodomain adjacent to zinc finger domain protein 2A OS=Homo sapiens GN=BAZ2A PE=1 SV=4	BAZ2A_HUMAN	BAZ2A	0	0	15
Transcription factor jun-B OS=Homo sapiens GN=JUNB PE=1 SV=1	JUNB_HUMAN	JUNB	0	0	15
Heterogeneous nuclear ribonucleoprotein A1 OS=Homo sapiens GN=HNRNPA1 PE=1 SV=5	Heterogeneous nuclearribonucleoprotein A1 OS=Homo sapiens GN=HNRNPA1 PE=1 SV=5		19	3	44
RuvB-like 1 OS=Homo sapiens GN=RUVBL1 PE=1 SV=1	RUVB1_HUMAN	RUVBL1	14	0	4
Probable 28S rRNA (cytosine(4447)-C(5))-methyltransferase OS=Homo sapiens GN=NOP2 PE=1 SV=2	Probable 28S rRNA (cytosine(4447)-C(5))-methyltransferase OS=Homo sapiens GN=NOP2 PE=1 SV=2		0	0	12
Protein RER1 OS=Homo sapiens GN=RER1 PE=1 SV=1	RER1_HUMAN	RER1	18	0	0
Prostaglandin E synthase 3 OS=Homo sapiens GN=PTGES3 PE=1 SV=1	TEBP_HUMAN	PTGES3	8	0	7
Elongation factor 1-beta OS=Homo sapiens GN=EEF1B2 PE=1 SV=3	EF1B_HUMAN	EEF1B2	8	0	8
Protein NipSnap homolog 1 OS=Homo sapiens GN=NIPSNAP1 PE=1 SV=1	NIPS1_HUMAN	NIPSNAP1	0	0	19
Spliceosome RNA helicase DDX39B OS=Homo sapiens GN=DDX39B PE=1 SV=1	DX39B_HUMAN	DDX39B	10	0	3
Mitotic checkpoint protein BUB3 OS=Homo sapiens GN=BUB3 PE=1 SV=1	BUB3_HUMAN	BUB3	10	0	3
Apoptosis-inducing factor 1, mitochondrial OS=Homo sapiens GN=AIFM1 PE=1 SV=1	AIFM1_HUMAN	AIFM1	6	0	8
Peptidyl-prolyl cis-trans isomerase FKBP4 OS=Homo sapiens GN=FKBP4 PE=1 SV=3	FKBP4_HUMAN	FKBP4	5	0	1
Histone H1x OS=Homo sapiens GN=H1FX PE=1 SV=1	H1X_HUMAN	H1FX	0	0	18
Nucleolar GTP-binding protein 2 OS=Homo sapiens GN=GNL2 PE=1 SV=1	Nucleolar GTP-bindingprotein 2 OS=Homo sapiens GN=GNL2 PE=1 SV=1		1	1	8
Glutathione S-transferase omega-1 OS=Homo sapiens GN=GSTO1 PE=1 SV=2	GSTO1_HUMAN	GSTO1	8	0	4
Keratin, type II cytoskeletal 6A OS=Homo sapiens GN=KRT6A PE=1 SV=3	K2C6A_HUMAN	KRT6A	6	12	3
Transforming protein RhoA OS=Homo sapiens GN=RHOA PE=1 SV=1	RHOA_HUMAN (+1)	RHOA	9	0	4
40S ribosomal protein S14 OS=Homo sapiens GN=RPS14 PE=1 SV=3	40S ribosomal proteinS14 OS=Homo sapiens GN=RPS14 PE=1 SV=3		7	0	12
Eukaryotic translation initiation factor 2 subunit 3 OS=Homo sapiens GN=EIF2S3 PE=1 SV=3	Eukaryotic translation initiation factor 2 subunit 3 OS=Homo sapiens GN=EIF2S3 PE=1 SV=3 (+1)		8	0	2
Eukaryotic translation initiation factor 3 subunit B OS=Homo sapiens GN=EIF3B PE=1 SV=3	EIF3B_HUMAN	EIF3B	15	1	0
Heat shock 70 kDa protein 4 OS=Homo sapiens GN=HSPA4 PE=1 SV=4	HSP74_HUMAN	HSPA4	19	0	0
Creatine kinase B-type OS=Homo sapiens GN=CKB PE=1 SV=1	KCRB_HUMAN	CKB	9	0	7
Heterogeneous nuclear ribonucleoprotein A0 OS=Homo sapiens GN=HNRNPA0 PE=1 SV=1	Heterogeneous nuclearribonucleoprotein A0 OS=Homo sapiens GN=HNRNPA0 PE=1 SV=1		5	0	8
SUN domain-containing protein 2 OS=Homo sapiens GN=SUN2 PE=1 SV=3	SUN domain-containingprotein 2 OS=Homo sapiens GN=SUN2 PE=1 SV=3		16	0	0
Transmembrane protein 33 OS=Homo sapiens GN=TMEM33 PE=1 SV=2	Transmembrane protein33 OS=Homo sapiens GN=TMEM33 PE=1 SV=2		11	0	0
ATP-dependent RNA helicase DDX24 OS=Homo sapiens GN=DDX24 PE=1 SV=1	DDX24_HUMAN	DDX24	0	0	15
Electron transfer flavoprotein subunit alpha, mitochondrial OS=Homo sapiens GN=ETFA PE=1 SV=1	Electron transfer flavoprotein subunit alpha, mitochondrial OS=Homo sapiens GN=ETFA PE=1 SV=1		10	0	6
26S protease regulatory subunit 6B OS=Homo sapiens GN=PSMC4 PE=1 SV=2	PRS6B_HUMAN	PSMC4	9	0	3
Eukaryotic translation initiation factor 3 subunit E OS=Homo sapiens GN=EIF3E PE=1 SV=1	EIF3E_HUMAN	EIF3E	11	0	2
Coatomer subunit delta OS=Homo sapiens GN=ARCN1 PE=1 SV=1	COPD_HUMAN	ARCN1	5	0	8
Isoleucine--tRNA ligase, cytoplasmic OS=Homo sapiens GN=IARS PE=1 SV=2	SYIC_HUMAN	IARS	8	0	1
Tubulin beta-4B chain OS=Homo sapiens GN=TUBB4B PE=1 SV=1	Tubulin beta-4B chainOS=Homo sapiens GN=TUBB4B PE=1 SV=1		78	0	53
Pentatricopeptide repeat domain-containing protein 3, mitochondrial OS=Homo sapiens GN=PTCD3 PE=1 SV=3	PTCD3_HUMAN	PTCD3	2	0	13
E3 ubiquitin-protein ligase UBR4 OS=Homo sapiens GN=UBR4 PE=1 SV=1	UBR4_HUMAN	UBR4	7	0	0
Bromodomain adjacent to zinc finger domain protein 1A OS=Homo sapiens GN=BAZ1A PE=1 SV=2	BAZ1A_HUMAN	BAZ1A	2	0	10
E3 ubiquitin-protein ligase HUWE1 OS=Homo sapiens GN=HUWE1 PE=1 SV=3	HUWE1_HUMAN	HUWE1	9	0	0
Protein virilizer homolog OS=Homo sapiens GN=KIAA1429 PE=1 SV=2	VIR_HUMAN	KIAA1429	2	4	7
Succinate dehydrogenase [ubiquinone] flavoprotein subunit, mitochondrial OS=Homo sapiens GN=SDHA PE=1 SV=2	Succinate dehydrogenase [ubiquinone] flavoprotein subunit, mitochondrial OS=Homo sapiens GN=SDHA PE=1 SV=2		9	0	2
Acetyl-CoA acetyltransferase, mitochondrial OS=Homo sapiens GN=ACAT1 PE=1 SV=1	THIL_HUMAN	ACAT1	8	1	5
Ribose-phosphate pyrophosphokinase 1 OS=Homo sapiens GN=PRPS1 PE=1 SV=2	PRPS1_HUMAN	PRPS1	9	1	2
Cofilin-1 OS=Homo sapiens GN=CFL1 PE=1 SV=3	COF1_HUMAN	CFL1	8	0	5
Signal recognition particle subunit SRP72 OS=Homo sapiens GN=SRP72 PE=1 SV=3	SRP72_HUMAN	SRP72	2	0	13
Medium-chain specific acyl-CoA dehydrogenase, mitochondrial OS=Homo sapiens GN=ACADM PE=1 SV=1	Medium-chain specificacyl-CoA dehydrogenase, mitochondrial OS=Homo sapiens GN=ACADM PE=1 SV=1		10	0	5
tRNA (cytosine(34)-C(5))-methyltransferase OS=Homo sapiens GN=NSUN2 PE=1 SV=2	NSUN2_HUMAN	NSUN2	2	0	11
28S ribosomal protein S22, mitochondrial OS=Homo sapiens GN=MRPS22 PE=1 SV=1	28S ribosomal proteinS22, mitochondrial OS=Homo sapiens GN=MRPS22 PE=1 SV=1		3	0	8
ATPase family AAA domain-containing protein 3B OS=Homo sapiens GN=ATAD3B PE=1 SV=1	ATD3B_HUMAN	ATAD3B	30	0	0
Thyroid hormone receptor-associated protein 3 OS=Homo sapiens GN=THRAP3 PE=1 SV=2	Thyroid hormone receptor-associated protein 3 OS=Homo sapiens GN=THRAP3 PE=1 SV=2		6	0	5
PHD finger protein 6 OS=Homo sapiens GN=PHF6 PE=1 SV=1	PHF6_HUMAN	PHF6	1	0	13
40S ribosomal protein S5 OS=Homo sapiens GN=RPS5 PE=1 SV=4	40S ribosomal proteinS5 OS=Homo sapiens GN=RPS5 PE=1 SV=4		8	2	3
116 kDa U5 small nuclear ribonucleoprotein component OS=Homo sapiens GN=EFTUD2 PE=1 SV=1	116 kDa U5 small nuclear ribonucleoprotein component OS=Homo sapiens GN=EFTUD2 PE=1 SV=1		5	0	6
Nucleolar complex protein 3 homolog OS=Homo sapiens GN=NOC3L PE=1 SV=1	NOC3L_HUMAN	NOC3L	0	0	12
Probable ATP-dependent RNA helicase DDX47 OS=Homo sapiens GN=DDX47 PE=1 SV=1	DDX47_HUMAN	DDX47	0	0	10
Protein disulfide-isomerase A6 OS=Homo sapiens GN=PDIA6 PE=1 SV=1	PDIA6_HUMAN	PDIA6	11	0	3
Transcription factor Sp1 OS=Homo sapiens GN=SP1 PE=1 SV=3	SP1_HUMAN	SP1	7	0	5
La-related protein 4 OS=Homo sapiens GN=LARP4 PE=1 SV=3	LARP4_HUMAN	LARP4	5	0	6
DNA replication licensing factor MCM4 OS=Homo sapiens GN=MCM4 PE=1 SV=5	MCM4_HUMAN	MCM4	6	0	4
Eukaryotic initiation factor 4A-III OS=Homo sapiens GN=EIF4A3 PE=1 SV=4	Eukaryotic initiationfactor 4A-III OS=Homo sapiens GN=EIF4A3 PE=1 SV=4		11	0	1
Double-stranded RNA-binding protein Staufen homolog 1 OS=Homo sapiens GN=STAU1 PE=1 SV=2	STAU1_HUMAN	STAU1	1	0	8
Eukaryotic translation initiation factor 3 subunit L OS=Homo sapiens GN=EIF3L PE=1 SV=1	Eukaryotic translation initiation factor 3 subunit L OS=Homo sapiens GN=EIF3L PE=1 SV=1		9	0	2
Exportin-2 OS=Homo sapiens GN=CSE1L PE=1 SV=3	XPO2_HUMAN	CSE1L	4	1	0
28S ribosomal protein S5, mitochondrial OS=Homo sapiens GN=MRPS5 PE=1 SV=2	28S ribosomal proteinS5, mitochondrial OS=Homo sapiens GN=MRPS5 PE=1 SV=2		0	0	11
ADP-ribosylation factor 4 OS=Homo sapiens GN=ARF4 PE=1 SV=3	ARF4_HUMAN	ARF4	13	0	2
Phosphoribosylformylglycinamidine synthase OS=Homo sapiens GN=PFAS PE=1 SV=4	PUR4_HUMAN	PFAS	7	0	2
Proteasomal ubiquitin receptor ADRM1 OS=Homo sapiens GN=ADRM1 PE=1 SV=2	Proteasomal ubiquitinreceptor ADRM1 OS=Homo sapiens GN=ADRM1 PE=1 SV=2		9	0	2
Eukaryotic translation initiation factor 4H OS=Homo sapiens GN=EIF4H PE=1 SV=5	IF4H_HUMAN	EIF4H	1	0	9
Ceramide synthase 2 OS=Homo sapiens GN=CERS2 PE=1 SV=1	CERS2_HUMAN	CERS2	6	1	0
Heterogeneous nuclear ribonucleoprotein A/B OS=Homo sapiens GN=HNRNPAB PE=1 SV=2	Heterogeneous nuclearribonucleoprotein A/B OS=Homo sapiens GN=HNRNPAB PE=1 SV=2		4	1	8
Aminoacyl tRNA synthase complex-interacting multifunctional protein 2 OS=Homo sapiens GN=AIMP2 PE=1 SV=2	AIMP2_HUMAN	AIMP2	10	0	1
ATP-dependent RNA helicase DHX29 OS=Homo sapiens GN=DHX29 PE=1 SV=2	DHX29_HUMAN	DHX29	0	0	9
Phosphoglucomutase-1 OS=Homo sapiens GN=PGM1 PE=1 SV=3	PGM1_HUMAN	PGM1	8	0	2
Ras GTPase-activating protein-binding protein 2 OS=Homo sapiens GN=G3BP2 PE=1 SV=2	Ras GTPase-activatingprotein-binding protein 2 OS=Homo sapiens GN=G3BP2 PE=1 SV=2		3	0	10
CREB-binding protein OS=Homo sapiens GN=CREBBP PE=1 SV=3	CBP_HUMAN	CREBBP	0	0	7
ATP synthase subunit a OS=Homo sapiens GN=MT-ATP6 PE=1 SV=1	ATP6_HUMAN	MT-ATP6	13	0	0
Heterogeneous nuclear ribonucleoprotein M OS=Homo sapiens GN=HNRNPM PE=1 SV=3	Heterogeneous nuclearribonucleoprotein M OS=Homo sapiens GN=HNRNPM PE=1 SV=3		1	0	8
Prohibitin-2 OS=Homo sapiens GN=PHB2 PE=1 SV=2	PHB2_HUMAN	PHB2	13	0	0
Importin-4 OS=Homo sapiens GN=IPO4 PE=1 SV=2	IPO4_HUMAN	IPO4	10	0	0
Transcriptional activator protein Pur-alpha OS=Homo sapiens GN=PURA PE=1 SV=2	PURA_HUMAN	PURA	0	0	10
MICOS complex subunit MIC19 OS=Homo sapiens GN=CHCHD3 PE=1 SV=1	MICOS complex subunitMIC19 OS=Homo sapiens GN=CHCHD3 PE=1 SV=1		11	0	0
T-complex protein 1 subunit beta OS=Homo sapiens GN=CCT2 PE=1 SV=4	TCPB_HUMAN	CCT2	9	0	1
Pre-mRNA-processing-splicing factor 8 OS=Homo sapiens GN=PRPF8 PE=1 SV=2	PRP8_HUMAN	PRPF8	3	0	2
Microsomal glutathione S-transferase 1 OS=Homo sapiens GN=MGST1 PE=1 SV=1	MGST1_HUMAN	MGST1	10	0	0
Minor histocompatibility antigen H13 OS=Homo sapiens GN=HM13 PE=1 SV=1	HM13_HUMAN	HM13	5	0	0
Zinc finger CCCH domain-containing protein 4 OS=Homo sapiens GN=ZC3H4 PE=1 SV=3	ZC3H4_HUMAN	ZC3H4	1	0	9
Splicing factor 3B subunit 2 OS=Homo sapiens GN=SF3B2 PE=1 SV=2	SF3B2_HUMAN	SF3B2	4	0	7
Alanine--tRNA ligase, cytoplasmic OS=Homo sapiens GN=AARS PE=1 SV=2	Alanine--tRNA ligase,cytoplasmic OS=Homo sapiens GN=AARS PE=1 SV=2		5	0	1
39S ribosomal protein L44, mitochondrial OS=Homo sapiens GN=MRPL44 PE=1 SV=1	RM44_HUMAN	MRPL44	0	0	10
Structural maintenance of chromosomes protein 1A OS=Homo sapiens GN=SMC1A PE=1 SV=2	SMC1A_HUMAN	SMC1A	10	0	2
Methionine--tRNA ligase, cytoplasmic OS=Homo sapiens GN=MARS PE=1 SV=2	SYMC_HUMAN	MARS	8	0	2
H/ACA ribonucleoprotein complex subunit 1 OS=Homo sapiens GN=GAR1 PE=1 SV=1	GAR1_HUMAN	GAR1	2	0	8
Ribonuclease inhibitor OS=Homo sapiens GN=RNH1 PE=1 SV=2	RINI_HUMAN	RNH1	6	0	2
Carbonyl reductase [NADPH] 1 OS=Homo sapiens GN=CBR1 PE=1 SV=3	CBR1_HUMAN	CBR1	6	0	4
Adenine phosphoribosyltransferase OS=Homo sapiens GN=APRT PE=1 SV=2	APT_HUMAN	APRT	5	0	3
Ubiquitin carboxyl-terminal hydrolase 14 OS=Homo sapiens GN=USP14 PE=1 SV=3	UBP14_HUMAN	USP14	5	0	3
Poly(rC)-binding protein 2 OS=Homo sapiens GN=PCBP2 PE=1 SV=1	PCBP2_HUMAN	PCBP2	6	0	6
Splicing factor 3B subunit 4 OS=Homo sapiens GN=SF3B4 PE=1 SV=1	SF3B4_HUMAN	SF3B4	2	0	7
ATP-dependent RNA helicase DDX50 OS=Homo sapiens GN=DDX50 PE=1 SV=1	DDX50_HUMAN	DDX50	0	0	42
T-complex protein 1 subunit gamma OS=Homo sapiens GN=CCT3 PE=1 SV=4	TCPG_HUMAN	CCT3	8	0	2
Sialic acid synthase OS=Homo sapiens GN=NANS PE=1 SV=2	SIAS_HUMAN	NANS	6	0	4
ELAV-like protein 1 OS=Homo sapiens GN=ELAVL1 PE=1 SV=2	ELAV1_HUMAN	ELAVL1	4	0	5
28S ribosomal protein S7, mitochondrial OS=Homo sapiens GN=MRPS7 PE=1 SV=2	28S ribosomal proteinS7, mitochondrial OS=Homo sapiens GN=MRPS7 PE=1 SV=2		2	0	4
Plastin-3 OS=Homo sapiens GN=PLS3 PE=1 SV=4	PLST_HUMAN	PLS3	10	0	2
Leucine-rich PPR motif-containing protein, mitochondrial OS=Homo sapiens GN=LRPPRC PE=1 SV=3	LPPRC_HUMAN	LRPPRC	9	0	1
DnaJ homolog subfamily B member 1 OS=Homo sapiens GN=DNAJB1 PE=1 SV=4	DNJB1_HUMAN	DNAJB1	8	0	2
Mannosyl-oligosaccharide glucosidase OS=Homo sapiens GN=MOGS PE=1 SV=5	MOGS_HUMAN	MOGS	9	0	0
Ferritin heavy chain OS=Homo sapiens GN=FTH1 PE=1 SV=2	FRIH_HUMAN	FTH1	0	0	12
Serine/arginine-rich splicing factor 5 OS=Homo sapiens GN=SRSF5 PE=1 SV=1	SRSF5_HUMAN	SRSF5	0	0	11
Succinate--CoA ligase [ADP/GDP-forming] subunit alpha, mitochondrial OS=Homo sapiens GN=SUCLG1 PE=1 SV=4	SUCA_HUMAN	SUCLG1	0	0	13
Vimentin OS=Homo sapiens GN=VIM PE=1 SV=4	VIME_HUMAN	VIM	8	6	0
60S ribosomal protein L26-like 1 OS=Homo sapiens GN=RPL26L1 PE=1 SV=1	60S ribosomal proteinL26-like 1 OS=Homo sapiens GN=RPL26L1 PE=1 SV=1		1	0	9
Ras-related protein Rab-7a OS=Homo sapiens GN=RAB7A PE=1 SV=1	RAB7A_HUMAN	RAB7A	7	0	2
Hexokinase-1 OS=Homo sapiens GN=HK1 PE=1 SV=3	HXK1_HUMAN	HK1	7	0	1
Threonine--tRNA ligase, cytoplasmic OS=Homo sapiens GN=TARS PE=1 SV=3	SYTC_HUMAN	TARS	9	0	0
Cystathionine beta-synthase-like protein OS=Homo sapiens GN=CBSL PE=1 SV=1	CBSL_HUMAN (+1)	CBSL	8	0	4
SUMO-activating enzyme subunit 1 OS=Homo sapiens GN=SAE1 PE=1 SV=1	SAE1_HUMAN	SAE1	10	0	1
Actin-related protein 3 OS=Homo sapiens GN=ACTR3 PE=1 SV=3	Actin-related protein3 OS=Homo sapiens GN=ACTR3 PE=1 SV=3		7	0	2
Elongation factor 1-delta OS=Homo sapiens GN=EEF1D PE=1 SV=5	EF1D_HUMAN	EEF1D	5	0	5
Splicing factor, proline- and glutamine-rich OS=Homo sapiens GN=SFPQ PE=1 SV=2	SFPQ_HUMAN	SFPQ	4	0	4
Nucleoporin Nup43 OS=Homo sapiens GN=NUP43 PE=1 SV=1	NUP43_HUMAN	NUP43	3	0	3
NAD(P)H-hydrate epimerase OS=Homo sapiens GN=NAXE PE=1 SV=2	NNRE_HUMAN	NAXE	9	0	2
RNA-binding protein 42 OS=Homo sapiens GN=RBM42 PE=1 SV=1	RBM42_HUMAN	RBM42	2	0	6
Lamin-B receptor OS=Homo sapiens GN=LBR PE=1 SV=2	LBR_HUMAN	LBR	7	0	0
GTPase-activating protein and VPS9 domain-containing protein 1 OS=Homo sapiens GN=GAPVD1 PE=1 SV=2	GAPD1_HUMAN	GAPVD1	7	0	0
26S protease regulatory subunit 10B OS=Homo sapiens GN=PSMC6 PE=1 SV=1	PRS10_HUMAN	PSMC6	10	0	0
Vacuolar protein sorting-associated protein VTA1 homolog OS=Homo sapiens GN=VTA1 PE=1 SV=1	Vacuolar protein sorting-associated protein VTA1 homolog OS=Homo sapiens GN=VTA1 PE=1 SV=1		7	0	0
Cullin-associated NEDD8-dissociated protein 1 OS=Homo sapiens GN=CAND1 PE=1 SV=2	CAND1_HUMAN	CAND1	8	0	0
40S ribosomal protein S7 OS=Homo sapiens GN=RPS7 PE=1 SV=1	40S ribosomal proteinS7 OS=Homo sapiens GN=RPS7 PE=1 SV=1		0	0	12
Cadherin EGF LAG seven-pass G-type receptor 2 OS=Homo sapiens GN=CELSR2 PE=1 SV=1	Cadherin EGF LAG seven-pass G-type receptor 2 OS=Homo sapiens GN=CELSR2 PE=1 SV=1		1	2	1
ATP-dependent RNA helicase DDX19A OS=Homo sapiens GN=DDX19A PE=1 SV=1	DD19A_HUMAN (+1)	DDX19A	7	0	1
6-phosphogluconolactonase OS=Homo sapiens GN=PGLS PE=1 SV=2	6PGL_HUMAN	PGLS	8	1	3
RNA-binding protein 39 OS=Homo sapiens GN=RBM39 PE=1 SV=2	RBM39_HUMAN	RBM39	1	0	9
Heme oxygenase 1 OS=Homo sapiens GN=HMOX1 PE=1 SV=1	HMOX1_HUMAN	HMOX1	5	0	2
CAD protein OS=Homo sapiens GN=CAD PE=1 SV=3	PYR1_HUMAN	CAD	4	0	2
Acetyl-CoA acetyltransferase, cytosolic OS=Homo sapiens GN=ACAT2 PE=1 SV=2	THIC_HUMAN	ACAT2	8	0	2
60S ribosomal protein L38 OS=Homo sapiens GN=RPL38 PE=1 SV=2	60S ribosomal proteinL38 OS=Homo sapiens GN=RPL38 PE=1 SV=2		6	0	5
Rab GDP dissociation inhibitor beta OS=Homo sapiens GN=GDI2 PE=1 SV=2	GDIB_HUMAN	GDI2	8	0	1
Ribosome biogenesis protein BRX1 homolog OS=Homo sapiens GN=BRIX1 PE=1 SV=2	BRX1_HUMAN	BRIX1	0	0	7
ATP synthase F(0) complex subunit B1, mitochondrial OS=Homo sapiens GN=ATP5F1 PE=1 SV=2	ATP synthase F(0) complex subunit B1, mitochondrial OS=Homo sapiens GN=ATP5F1 PE=1 SV=2		7	0	0
Sarcoplasmic/endoplasmic reticulum calcium ATPase 2 OS=Homo sapiens GN=ATP2A2 PE=1 SV=1	AT2A2_HUMAN	ATP2A2	8	0	1
RNA-binding protein 14 OS=Homo sapiens GN=RBM14 PE=1 SV=2	RBM14_HUMAN	RBM14	4	0	5
Cell division cycle 5-like protein OS=Homo sapiens GN=CDC5L PE=1 SV=2	CDC5L_HUMAN	CDC5L	2	0	6
Far upstream element-binding protein 3 OS=Homo sapiens GN=FUBP3 PE=1 SV=2	FUBP3_HUMAN	FUBP3	3	0	3
Glycerol-3-phosphate phosphatase OS=Homo sapiens GN=PGP PE=1 SV=1	PGP_HUMAN	PGP	4	0	4
Serrate RNA effector molecule homolog OS=Homo sapiens GN=SRRT PE=1 SV=1	SRRT_HUMAN	SRRT	4	0	4
Eukaryotic translation initiation factor 3 subunit I OS=Homo sapiens GN=EIF3I PE=1 SV=1	EIF3I_HUMAN	EIF3I	10	0	0
Transitional endoplasmic reticulum ATPase OS=Homo sapiens GN=VCP PE=1 SV=4	TERA_HUMAN	VCP	11	0	2
Cytochrome c1, heme protein, mitochondrial OS=Homo sapiens GN=CYC1 PE=1 SV=3	CY1_HUMAN	CYC1	7	0	0
Small nuclear ribonucleoprotein Sm D2 OS=Homo sapiens GN=SNRPD2 PE=1 SV=1	SMD2_HUMAN	SNRPD2	3	0	7
Calumenin OS=Homo sapiens GN=CALU PE=1 SV=2	CALU_HUMAN	CALU	5	0	1
Insulin-like growth factor 2 mRNA-binding protein 3 OS=Homo sapiens GN=IGF2BP3 PE=1 SV=2	IF2B3_HUMAN	IGF2BP3	4	0	11
Coatomer subunit beta' OS=Homo sapiens GN=COPB2 PE=1 SV=2	COPB2_HUMAN	COPB2	3	0	0
GPI transamidase component PIG-S OS=Homo sapiens GN=PIGS PE=1 SV=3	PIGS_HUMAN	PIGS	7	0	0
Serine/arginine-rich splicing factor 3 OS=Homo sapiens GN=SRSF3 PE=1 SV=1	SRSF3_HUMAN	SRSF3	0	0	9
RNA-binding protein 3 OS=Homo sapiens GN=RBM3 PE=1 SV=1	RNA-binding protein 3OS=Homo sapiens GN=RBM3 PE=1 SV=1		0	0	10
Heterochromatin protein 1-binding protein 3 OS=Homo sapiens GN=HP1BP3 PE=1 SV=1	HP1B3_HUMAN	HP1BP3	2	0	7
6-phosphogluconate dehydrogenase, decarboxylating OS=Homo sapiens GN=PGD PE=1 SV=3	6PGD_HUMAN	PGD	5	0	4
Serine/arginine-rich splicing factor 1 OS=Homo sapiens GN=SRSF1 PE=1 SV=2	SRSF1_HUMAN	SRSF1	1	1	3
Serine--tRNA ligase, cytoplasmic OS=Homo sapiens GN=SARS PE=1 SV=3	SYSC_HUMAN	SARS	7	1	1
5'-nucleotidase domain-containing protein 1 OS=Homo sapiens GN=NT5DC1 PE=1 SV=1	NT5D1_HUMAN	NT5DC1	8	0	2
60S ribosomal protein L36a OS=Homo sapiens GN=RPL36A PE=1 SV=2	60S ribosomal proteinL36a OS=Homo sapiens GN=RPL36A PE=1 SV=2 (+1)		2	0	7
Splicing factor U2AF 35 kDa subunit OS=Homo sapiens GN=U2AF1 PE=1 SV=3	U2AF1_HUMAN (+1)	U2AF1	2	0	9
RuvB-like 2 OS=Homo sapiens GN=RUVBL2 PE=1 SV=3	RUVB2_HUMAN	RUVBL2	8	0	0
Basigin OS=Homo sapiens GN=BSG PE=1 SV=2	BASI_HUMAN	BSG	11	0	0
DnaJ homolog subfamily A member 1 OS=Homo sapiens GN=DNAJA1 PE=1 SV=2	DNJA1_HUMAN	DNAJA1	5	0	3
Calcium-binding mitochondrial carrier protein Aralar2 OS=Homo sapiens GN=SLC25A13 PE=1 SV=2	CMC2_HUMAN	SLC25A13	7	0	0
Mini-chromosome maintenance complex-binding protein OS=Homo sapiens GN=MCMBP PE=1 SV=2	Mini-chromosome maintenance complex-binding protein OS=Homo sapiens GN=MCMBP PE=1 SV=2		9	0	2
Serine/threonine-protein phosphatase 2A catalytic subunit alpha isoform OS=Homo sapiens GN=PPP2CA PE=1 SV=1	PP2AA_HUMAN	PPP2CA	0	0	6
Endoplasmin OS=Homo sapiens GN=HSP90B1 PE=1 SV=1	ENPL_HUMAN	HSP90B1	7	0	0
Mitochondrial ribonuclease P protein 1 OS=Homo sapiens GN=TRMT10C PE=1 SV=2	MRRP1_HUMAN	TRMT10C	0	0	9
Cyclin-dependent kinase 13 OS=Homo sapiens GN=CDK13 PE=1 SV=2	CDK13_HUMAN	CDK13	0	0	10
Probable rRNA-processing protein EBP2 OS=Homo sapiens GN=EBNA1BP2 PE=1 SV=2	EBP2_HUMAN	EBNA1BP2	0	0	9
Transcriptional repressor p66-alpha OS=Homo sapiens GN=GATAD2A PE=1 SV=1	P66A_HUMAN	GATAD2A	0	0	9
Trifunctional purine biosynthetic protein adenosine-3 OS=Homo sapiens GN=GART PE=1 SV=1	PUR2_HUMAN	GART	7	0	0
ATP-dependent zinc metalloprotease YME1L1 OS=Homo sapiens GN=YME1L1 PE=1 SV=2	YMEL1_HUMAN	YME1L1	6	0	0
NEDD8-conjugating enzyme Ubc12 OS=Homo sapiens GN=UBE2M PE=1 SV=1	UBC12_HUMAN	UBE2M	5	0	4
Probable ATP-dependent RNA helicase DDX52 OS=Homo sapiens GN=DDX52 PE=1 SV=3	DDX52_HUMAN	DDX52	0	0	6
DNA replication licensing factor MCM3 OS=Homo sapiens GN=MCM3 PE=1 SV=3	MCM3_HUMAN	MCM3	7	0	2
CTP synthase 1 OS=Homo sapiens GN=CTPS1 PE=1 SV=2	PYRG1_HUMAN	CTPS1	6	0	2
Protein spinster homolog 1 OS=Homo sapiens GN=SPNS1 PE=1 SV=1	SPNS1_HUMAN	SPNS1	8	0	0
Translocation protein SEC62 OS=Homo sapiens GN=SEC62 PE=1 SV=1	Translocation proteinSEC62 OS=Homo sapiens GN=SEC62 PE=1 SV=1		5	0	0
Putative ATP-dependent RNA helicase DHX57 OS=Homo sapiens GN=DHX57 PE=1 SV=2	DHX57_HUMAN	DHX57	0	0	8
Acyl-CoA desaturase OS=Homo sapiens GN=SCD PE=1 SV=2	ACOD_HUMAN	SCD	6	0	0
Catenin delta-1 OS=Homo sapiens GN=CTNND1 PE=1 SV=1	CTND1_HUMAN	CTNND1	8	0	2
E3 ubiquitin-protein ligase UHRF1 OS=Homo sapiens GN=UHRF1 PE=1 SV=1	UHRF1_HUMAN	UHRF1	0	0	6
Signal recognition particle 14 kDa protein OS=Homo sapiens GN=SRP14 PE=1 SV=2	SRP14_HUMAN	SRP14	3	0	5
Pyruvate dehydrogenase E1 component subunit alpha, somatic form, mitochondrial OS=Homo sapiens GN=PDHA1 PE=1 SV=3	Pyruvate dehydrogenase E1 component subunit alpha, somatic form, mitochondrial OS=Homo sapiens GN=PDHA1 PE=1 SV=3		2	0	2
S-formylglutathione hydrolase OS=Homo sapiens GN=ESD PE=1 SV=2	ESTD_HUMAN	ESD	6	0	2
F-actin-capping protein subunit alpha-1 OS=Homo sapiens GN=CAPZA1 PE=1 SV=3	CAZA1_HUMAN	CAPZA1	5	0	3
MKI67 FHA domain-interacting nucleolar phosphoprotein OS=Homo sapiens GN=NIFK PE=1 SV=1	MK67I_HUMAN	NIFK	0	0	7
Alpha-centractin OS=Homo sapiens GN=ACTR1A PE=1 SV=1	ACTZ_HUMAN	ACTR1A	7	0	2
Regulator of chromosome condensation OS=Homo sapiens GN=RCC1 PE=1 SV=1	RCC1_HUMAN	RCC1	3	0	3
Paraspeckle component 1 OS=Homo sapiens GN=PSPC1 PE=1 SV=1	Paraspeckle component1 OS=Homo sapiens GN=PSPC1 PE=1 SV=1		4	0	2
ER lumen protein-retaining receptor 2 OS=Homo sapiens GN=KDELR2 PE=1 SV=1	ERD22_HUMAN	KDELR2	4	0	0
Presequence protease, mitochondrial OS=Homo sapiens GN=PITRM1 PE=1 SV=3	Presequence protease,mitochondrial OS=Homo sapiens GN=PITRM1 PE=1 SV=3		6	0	1
28S ribosomal protein S34, mitochondrial OS=Homo sapiens GN=MRPS34 PE=1 SV=2	28S ribosomal proteinS34, mitochondrial OS=Homo sapiens GN=MRPS34 PE=1 SV=2		0	0	4
KH domain-containing, RNA-binding, signal transduction-associated protein 1 OS=Homo sapiens GN=KHDRBS1 PE=1 SV=1	KH domain-containing,RNA-binding, signal transduction-associated protein 1 OS=Homo sapiens GN=KHDRBS1 PE=1 SV=1		1	0	4
28S ribosomal protein S9, mitochondrial OS=Homo sapiens GN=MRPS9 PE=1 SV=2	28S ribosomal proteinS9, mitochondrial OS=Homo sapiens GN=MRPS9 PE=1 SV=2		0	0	7
Mitochondrial import receptor subunit TOM20 homolog OS=Homo sapiens GN=TOMM20 PE=1 SV=1	TOM20_HUMAN	TOMM20	0	0	6
Probable 18S rRNA (guanine-N(7))-methyltransferase OS=Homo sapiens GN=BUD23 PE=1 SV=2	BUD23_HUMAN	BUD23	0	0	9
U3 small nucleolar RNA-associated protein 14 homolog A OS=Homo sapiens GN=UTP14A PE=1 SV=1	UT14A_HUMAN	UTP14A	0	0	7
Vacuolar protein sorting-associated protein 35 OS=Homo sapiens GN=VPS35 PE=1 SV=2	VPS35_HUMAN	VPS35	6	0	0
60S ribosomal protein L19 OS=Homo sapiens GN=RPL19 PE=1 SV=1	RL19_HUMAN	RPL19	0	0	9
Keratin, type II cytoskeletal 5 OS=Homo sapiens GN=KRT5 PE=1 SV=3	K2C5_HUMAN	KRT5	8	5	4
Delta-1-pyrroline-5-carboxylate synthase OS=Homo sapiens GN=ALDH18A1 PE=1 SV=2	P5CS_HUMAN	ALDH18A1	3	0	1
Histone H2A.Z OS=Homo sapiens GN=H2AFZ PE=1 SV=2	Histone H2A.Z OS=Homosapiens GN=H2AFZ PE=1 SV=2		1	4	2
Transcriptional repressor CTCF OS=Homo sapiens GN=CTCF PE=1 SV=1	CTCF_HUMAN	CTCF	0	0	6
Uridine-cytidine kinase 2 OS=Homo sapiens GN=UCK2 PE=1 SV=1	UCK2_HUMAN	UCK2	6	0	1
60S ribosomal protein L18 OS=Homo sapiens GN=RPL18 PE=1 SV=2	60S ribosomal proteinL18 OS=Homo sapiens GN=RPL18 PE=1 SV=2		0	0	6
Importin subunit alpha-3 OS=Homo sapiens GN=KPNA4 PE=1 SV=1	IMA3_HUMAN	KPNA4	4	0	3
Chromodomain-helicase-DNA-binding protein 4 OS=Homo sapiens GN=CHD4 PE=1 SV=2	CHD4_HUMAN	CHD4	0	0	5
Nuclear RNA export factor 1 OS=Homo sapiens GN=NXF1 PE=1 SV=1	NXF1_HUMAN	NXF1	0	0	6
60S ribosomal protein L17 OS=Homo sapiens GN=RPL17 PE=1 SV=3	60S ribosomal proteinL17 OS=Homo sapiens GN=RPL17 PE=1 SV=3		3	0	5
Aldehyde dehydrogenase family 16 member A1 OS=Homo sapiens GN=ALDH16A1 PE=1 SV=2	A16A1_HUMAN	ALDH16A1	4	0	1
Importin subunit beta-1 OS=Homo sapiens GN=KPNB1 PE=1 SV=2	IMB1_HUMAN	KPNB1	4	0	1
60S ribosomal protein L21 OS=Homo sapiens GN=RPL21 PE=1 SV=2	60S ribosomal proteinL21 OS=Homo sapiens GN=RPL21 PE=1 SV=2		0	0	6
Importin subunit alpha-7 OS=Homo sapiens GN=KPNA6 PE=1 SV=1	IMA7_HUMAN	KPNA6	3	0	3
N-alpha-acetyltransferase 10 OS=Homo sapiens GN=NAA10 PE=1 SV=1	NAA10_HUMAN	NAA10	3	0	4
Melanoma-associated antigen D2 OS=Homo sapiens GN=MAGED2 PE=1 SV=2	MAGD2_HUMAN	MAGED2	2	0	4
Kinesin-1 heavy chain OS=Homo sapiens GN=KIF5B PE=1 SV=1	Kinesin-1 heavy chainOS=Homo sapiens GN=KIF5B PE=1 SV=1		5	0	2
40S ribosomal protein S17 OS=Homo sapiens GN=RPS17 PE=1 SV=2	40S ribosomal proteinS17 OS=Homo sapiens GN=RPS17 PE=1 SV=2		2	0	7
U4/U6 small nuclear ribonucleoprotein Prp3 OS=Homo sapiens GN=PRPF3 PE=1 SV=2	PRPF3_HUMAN	PRPF3	0	0	4
60S ribosomal protein L10 OS=Homo sapiens GN=RPL10 PE=1 SV=4	60S ribosomal proteinL10 OS=Homo sapiens GN=RPL10 PE=1 SV=4		2	0	5
SMC5-SMC6 complex localization factor protein 1 OS=Homo sapiens GN=SLF1 PE=1 SV=2	SLF1_HUMAN	SLF1	0	0	4
DnaJ homolog subfamily A member 2 OS=Homo sapiens GN=DNAJA2 PE=1 SV=1	DNJA2_HUMAN	DNAJA2	4	0	1
Transmembrane 9 superfamily member 3 OS=Homo sapiens GN=TM9SF3 PE=1 SV=2	TM9S3_HUMAN	TM9SF3	5	0	0
Exosome complex exonuclease RRP44 OS=Homo sapiens GN=DIS3 PE=1 SV=2	RRP44_HUMAN	DIS3	4	0	0
Protein polybromo-1 OS=Homo sapiens GN=PBRM1 PE=1 SV=1	PB1_HUMAN	PBRM1	0	0	2
Cyclic AMP-dependent transcription factor ATF-3 OS=Homo sapiens GN=ATF3 PE=1 SV=2	ATF3_HUMAN	ATF3	0	0	8
Cytoskeleton-associated protein 4 OS=Homo sapiens GN=CKAP4 PE=1 SV=2	CKAP4_HUMAN	CKAP4	8	0	0
Glioma tumor suppressor candidate region gene 2 protein OS=Homo sapiens GN=GLTSCR2 PE=1 SV=2	GSCR2_HUMAN	GLTSCR2	0	0	4
ATP-binding cassette sub-family B member 10, mitochondrial OS=Homo sapiens GN=ABCB10 PE=1 SV=2	ATP-binding cassette sub-family B member 10, mitochondrial OS=Homo sapiens GN=ABCB10 PE=1 SV=2		3	0	0
GTP-binding protein 1 OS=Homo sapiens GN=GTPBP1 PE=1 SV=3	GTP-binding protein 1OS=Homo sapiens GN=GTPBP1 PE=1 SV=3		0	0	6
Ran-specific GTPase-activating protein OS=Homo sapiens GN=RANBP1 PE=1 SV=1	RANG_HUMAN	RANBP1	3	0	2
Putative heat shock protein HSP 90-beta 4 OS=Homo sapiens GN=HSP90AB4P PE=5 SV=1	H90B4_HUMAN	HSP90AB4P	23	0	12
Farnesyl pyrophosphate synthase OS=Homo sapiens GN=FDPS PE=1 SV=4	FPPS_HUMAN	FDPS	3	0	2
WD40 repeat-containing protein SMU1 OS=Homo sapiens GN=SMU1 PE=1 SV=2	SMU1_HUMAN	SMU1	1	0	6
Glyoxylate reductase/hydroxypyruvate reductase OS=Homo sapiens GN=GRHPR PE=1 SV=1	GRHPR_HUMAN	GRHPR	3	0	2
Monocarboxylate transporter 1 OS=Homo sapiens GN=SLC16A1 PE=1 SV=3	MOT1_HUMAN	SLC16A1	4	0	2
Regulator of nonsense transcripts 1 OS=Homo sapiens GN=UPF1 PE=1 SV=2	Regulator of nonsensetranscripts 1 OS=Homo sapiens GN=UPF1 PE=1 SV=2		3	0	2
Histone acetyltransferase p300 OS=Homo sapiens GN=EP300 PE=1 SV=2	EP300_HUMAN	EP300	0	0	9
Protein Red OS=Homo sapiens GN=IK PE=1 SV=3	RED_HUMAN	IK	3	0	5
Protein LTV1 homolog OS=Homo sapiens GN=LTV1 PE=1 SV=1	LTV1_HUMAN	LTV1	2	0	4
RNA-binding protein Musashi homolog 2 OS=Homo sapiens GN=MSI2 PE=1 SV=1	MSI2H_HUMAN	MSI2	3	0	2
Translocon-associated protein subunit beta OS=Homo sapiens GN=SSR2 PE=1 SV=1	Translocon-associatedprotein subunit beta OS=Homo sapiens GN=SSR2 PE=1 SV=1		5	0	2
Sjoegren syndrome/scleroderma autoantigen 1 OS=Homo sapiens GN=SSSCA1 PE=1 SV=1	SSA27_HUMAN	SSSCA1	4	0	0
Cyclic AMP-dependent transcription factor ATF-7 OS=Homo sapiens GN=ATF7 PE=1 SV=2	ATF7_HUMAN	ATF7	0	0	5
Protein NipSnap homolog 2 OS=Homo sapiens GN=NIPSNAP2 PE=1 SV=1	NIPS2_HUMAN	NIPSNAP2	0	0	12
Mitochondrial glutamate carrier 1 OS=Homo sapiens GN=SLC25A22 PE=1 SV=1	GHC1_HUMAN	SLC25A22	5	0	0
Hydroxyacyl-coenzyme A dehydrogenase, mitochondrial OS=Homo sapiens GN=HADH PE=1 SV=3	Hydroxyacyl-coenzyme A dehydrogenase, mitochondrial OS=Homo sapiens GN=HADH PE=1 SV=3		4	0	1
E3 ubiquitin-protein ligase SHPRH OS=Homo sapiens GN=SHPRH PE=1 SV=2-DECOY	E3 ubiquitin-protein ligase SHPRH OS=Homo sapiens GN=SHPRH PE=1 SV=2-DECOY		1	0	3
AP-5 complex subunit beta-1 OS=Homo sapiens GN=AP5B1 PE=1 SV=4	AP5B1_HUMAN	AP5B1	1	0	4
Pumilio homolog 1 OS=Homo sapiens GN=PUM1 PE=1 SV=3	PUM1_HUMAN	PUM1	4	0	1
Phenylalanine--tRNA ligase beta subunit OS=Homo sapiens GN=FARSB PE=1 SV=3	SYFB_HUMAN	FARSB	5	0	1
Extended synaptotagmin-1 OS=Homo sapiens GN=ESYT1 PE=1 SV=1	ESYT1_HUMAN	ESYT1	5	0	0
Ceramide synthase 5 OS=Homo sapiens GN=CERS5 PE=2 SV=1	CERS5_HUMAN	CERS5	5	0	0
Importin-7 OS=Homo sapiens GN=IPO7 PE=1 SV=1	IPO7_HUMAN	IPO7	4	0	0
ATP synthase subunit d, mitochondrial OS=Homo sapiens GN=ATP5H PE=1 SV=3	ATP5H_HUMAN	ATP5H	4	0	0
Arginine--tRNA ligase, cytoplasmic OS=Homo sapiens GN=RARS PE=1 SV=2	SYRC_HUMAN	RARS	6	0	0
Transmembrane protein 109 OS=Homo sapiens GN=TMEM109 PE=1 SV=1	Transmembrane protein109 OS=Homo sapiens GN=TMEM109 PE=1 SV=1		8	0	0
DNA-directed RNA polymerase I subunit RPA34 OS=Homo sapiens GN=CD3EAP PE=1 SV=1	RPA34_HUMAN	CD3EAP	0	0	8
Eukaryotic translation initiation factor 3 subunit G OS=Homo sapiens GN=EIF3G PE=1 SV=2	EIF3G_HUMAN	EIF3G	6	0	0
Malate dehydrogenase, mitochondrial OS=Homo sapiens GN=MDH2 PE=1 SV=3	MDHM_HUMAN	MDH2	0	0	6
Nucleolar protein 16 OS=Homo sapiens GN=NOP16 PE=1 SV=2	NOP16_HUMAN	NOP16	0	0	6
28S ribosomal protein S18b, mitochondrial OS=Homo sapiens GN=MRPS18B PE=1 SV=1	RT18B_HUMAN	MRPS18B	0	0	5
Heterogeneous nuclear ribonucleoprotein D-like OS=Homo sapiens GN=HNRNPDL PE=1 SV=3	HNRDL_HUMAN	HNRNPDL	0	0	15
Heterogeneous nuclear ribonucleoprotein H3 OS=Homo sapiens GN=HNRNPH3 PE=1 SV=2	Heterogeneous nuclearribonucleoprotein H3 OS=Homo sapiens GN=HNRNPH3 PE=1 SV=2		0	0	10
Inosine triphosphate pyrophosphatase OS=Homo sapiens GN=ITPA PE=1 SV=2	ITPA_HUMAN	ITPA	5	0	1
Hsp90 co-chaperone Cdc37 OS=Homo sapiens GN=CDC37 PE=1 SV=1	CDC37_HUMAN	CDC37	3	0	3
Cytochrome b-c1 complex subunit 2, mitochondrial OS=Homo sapiens GN=UQCRC2 PE=1 SV=3	Cytochrome b-c1 complex subunit 2, mitochondrial OS=Homo sapiens GN=UQCRC2 PE=1 SV=3		4	0	1
Enoyl-CoA hydratase, mitochondrial OS=Homo sapiens GN=ECHS1 PE=1 SV=4	ECHM_HUMAN	ECHS1	3	0	2
Nuclear pore complex protein Nup155 OS=Homo sapiens GN=NUP155 PE=1 SV=1	NU155_HUMAN	NUP155	3	0	1
Eukaryotic translation initiation factor 2 subunit 2 OS=Homo sapiens GN=EIF2S2 PE=1 SV=2	Eukaryotic translation initiation factor 2 subunit 2 OS=Homo sapiens GN=EIF2S2 PE=1 SV=2		1	0	4
Coatomer subunit zeta-1 OS=Homo sapiens GN=COPZ1 PE=1 SV=1	COPZ1_HUMAN	COPZ1	4	0	1
ATP-binding cassette sub-family F member 2 OS=Homo sapiens GN=ABCF2 PE=1 SV=2	ABCF2_HUMAN	ABCF2	1	0	4
Solute carrier family 22 member 25 OS=Homo sapiens GN=SLC22A25 PE=2 SV=2	Solute carrier family22 member 25 OS=Homo sapiens GN=SLC22A25 PE=2 SV=2		0	2	0
Poly(rC)-binding protein 1 OS=Homo sapiens GN=PCBP1 PE=1 SV=2	PCBP1_HUMAN	PCBP1	3	0	3
Isocitrate dehydrogenase [NAD] subunit beta, mitochondrial OS=Homo sapiens GN=IDH3B PE=1 SV=2	IDH3B_HUMAN	IDH3B	3	0	1
Cancer-related nucleoside-triphosphatase OS=Homo sapiens GN=NTPCR PE=1 SV=1	NTPCR_HUMAN	NTPCR	3	0	2
DNA-directed RNA polymerases I, II, and III subunit RPABC1 OS=Homo sapiens GN=POLR2E PE=1 SV=4	RPAB1_HUMAN	POLR2E	2	0	5
Inorganic pyrophosphatase OS=Homo sapiens GN=PPA1 PE=1 SV=2	IPYR_HUMAN	PPA1	3	0	2
STE20-like serine/threonine-protein kinase OS=Homo sapiens GN=SLK PE=1 SV=1	SLK_HUMAN	SLK	2	0	3
Reticulocalbin-2 OS=Homo sapiens GN=RCN2 PE=1 SV=1	RCN2_HUMAN	RCN2	3	0	2
Tubulin beta-2B chain OS=Homo sapiens GN=TUBB2B PE=1 SV=1	Tubulin beta-2B chainOS=Homo sapiens GN=TUBB2B PE=1 SV=1		59	0	39
Actin-related protein 2/3 complex subunit 3 OS=Homo sapiens GN=ARPC3 PE=1 SV=3	Actin-related protein2/3 complex subunit 3 OS=Homo sapiens GN=ARPC3 PE=1 SV=3		2	0	3
Integrin-linked kinase-associated serine/threonine phosphatase 2C OS=Homo sapiens GN=ILKAP PE=1 SV=1	ILKAP_HUMAN	ILKAP	4	0	1
ATP synthase subunit delta, mitochondrial OS=Homo sapiens GN=ATP5D PE=1 SV=2	ATPD_HUMAN	ATP5D	6	0	1
Nucleolysin TIAR OS=Homo sapiens GN=TIAL1 PE=1 SV=1	TIAR_HUMAN	TIAL1	0	0	5
39S ribosomal protein L23, mitochondrial OS=Homo sapiens GN=MRPL23 PE=1 SV=1	39S ribosomal proteinL23, mitochondrial OS=Homo sapiens GN=MRPL23 PE=1 SV=1		0	0	4
Probable ATP-dependent RNA helicase DDX6 OS=Homo sapiens GN=DDX6 PE=1 SV=2	DDX6_HUMAN	DDX6	4	0	0
Something about silencing protein 10 OS=Homo sapiens GN=UTP3 PE=1 SV=1	SAS10_HUMAN	UTP3	0	0	4
Inner centromere protein OS=Homo sapiens GN=INCENP PE=1 SV=3	INCE_HUMAN	INCENP	0	0	4
Activator of basal transcription 1 OS=Homo sapiens GN=ABT1 PE=1 SV=1	ABT1_HUMAN	ABT1	0	0	7
Translocon-associated protein subunit alpha OS=Homo sapiens GN=SSR1 PE=1 SV=3	Translocon-associatedprotein subunit alpha OS=Homo sapiens GN=SSR1 PE=1 SV=3		4	0	0
Transmembrane emp24 domain-containing protein 4 OS=Homo sapiens GN=TMED4 PE=1 SV=1	TMED4_HUMAN	TMED4	6	0	0
HLA class I histocompatibility antigen, A-26 alpha chain OS=Homo sapiens GN=HLA-A PE=1 SV=2	1A26_HUMAN	HLA-A	4	0	0
28S ribosomal protein S25, mitochondrial OS=Homo sapiens GN=MRPS25 PE=1 SV=1	28S ribosomal proteinS25, mitochondrial OS=Homo sapiens GN=MRPS25 PE=1 SV=1		0	0	6
NADH dehydrogenase [ubiquinone] iron-sulfur protein 2, mitochondrial OS=Homo sapiens GN=NDUFS2 PE=1 SV=2	NDUS2_HUMAN	NDUFS2	5	0	0
Ras-related protein Ral-A OS=Homo sapiens GN=RALA PE=1 SV=1	RALA_HUMAN	RALA	4	0	0
Asparagine synthetase [glutamine-hydrolyzing] OS=Homo sapiens GN=ASNS PE=1 SV=4	Asparagine synthetase[glutamine-hydrolyzing] OS=Homo sapiens GN=ASNS PE=1 SV=4		3	0	0
Glutaredoxin-3 OS=Homo sapiens GN=GLRX3 PE=1 SV=2	GLRX3_HUMAN	GLRX3	4	0	0
Translocation protein SEC63 homolog OS=Homo sapiens GN=SEC63 PE=1 SV=2	Translocation proteinSEC63 homolog OS=Homo sapiens GN=SEC63 PE=1 SV=2		4	0	0
Protein arginine N-methyltransferase 1 OS=Homo sapiens GN=PRMT1 PE=1 SV=2	ANM1_HUMAN	PRMT1	4	0	1
26S proteasome non-ATPase regulatory subunit 10 OS=Homo sapiens GN=PSMD10 PE=1 SV=1	PSD10_HUMAN	PSMD10	4	0	2
Cell growth-regulating nucleolar protein OS=Homo sapiens GN=LYAR PE=1 SV=2	LYAR_HUMAN	LYAR	0	0	5
TRMT1-like protein OS=Homo sapiens GN=TRMT1L PE=1 SV=2	TRM1L_HUMAN	TRMT1L	1	0	3
ADAMTS-like protein 2 OS=Homo sapiens GN=ADAMTSL2 PE=1 SV=1-DECOY	ADAMTS-like protein 2OS=Homo sapiens GN=ADAMTSL2 PE=1 SV=1-DECOY		2	0	0
Copine-3 OS=Homo sapiens GN=CPNE3 PE=1 SV=1	CPNE3_HUMAN	CPNE3	2	0	1
DNA-directed RNA polymerases I and III subunit RPAC1 OS=Homo sapiens GN=POLR1C PE=1 SV=1	RPAC1_HUMAN	POLR1C	2	0	1
Proteasome subunit alpha type-4 OS=Homo sapiens GN=PSMA4 PE=1 SV=1	PSA4_HUMAN	PSMA4	4	0	2
Macrophage migration inhibitory factor OS=Homo sapiens GN=MIF PE=1 SV=4	MIF_HUMAN	MIF	2	0	4
Tubulin-folding cofactor B OS=Homo sapiens GN=TBCB PE=1 SV=2	TBCB_HUMAN	TBCB	1	0	3
Acylglycerol kinase, mitochondrial OS=Homo sapiens GN=AGK PE=1 SV=2	AGK_HUMAN	AGK	5	0	0
Low molecular weight phosphotyrosine protein phosphatase OS=Homo sapiens GN=ACP1 PE=1 SV=3	PPAC_HUMAN	ACP1	2	0	3
Succinate dehydrogenase [ubiquinone] iron-sulfur subunit, mitochondrial OS=Homo sapiens GN=SDHB PE=1 SV=3	Succinate dehydrogenase [ubiquinone] iron-sulfur subunit, mitochondrial OS=Homo sapiens GN=SDHB PE=1 SV=3		4	0	1
Interferon-induced, double-stranded RNA-activated protein kinase OS=Homo sapiens GN=EIF2AK2 PE=1 SV=2	E2AK2_HUMAN	EIF2AK2	1	0	4
Zinc finger protein 629 OS=Homo sapiens GN=ZNF629 PE=1 SV=2	ZN629_HUMAN	ZNF629	0	0	5
Isoleucine--tRNA ligase, mitochondrial OS=Homo sapiens GN=IARS2 PE=1 SV=2	SYIM_HUMAN	IARS2	3	0	0
Leucine--tRNA ligase, cytoplasmic OS=Homo sapiens GN=LARS PE=1 SV=2	Leucine--tRNA ligase,cytoplasmic OS=Homo sapiens GN=LARS PE=1 SV=2		2	0	0
HIV Tat-specific factor 1 OS=Homo sapiens GN=HTATSF1 PE=1 SV=1	HTSF1_HUMAN	HTATSF1	2	0	0
RNA-binding protein Raly OS=Homo sapiens GN=RALY PE=1 SV=1	RALY_HUMAN	RALY	0	0	4
Eukaryotic translation initiation factor 3 subunit F OS=Homo sapiens GN=EIF3F PE=1 SV=1	Eukaryotic translation initiation factor 3 subunit F OS=Homo sapiens GN=EIF3F PE=1 SV=1		4	0	0
39S ribosomal protein L28, mitochondrial OS=Homo sapiens GN=MRPL28 PE=1 SV=4	RM28_HUMAN	MRPL28	0	0	3
Putative methyltransferase C9orf114 OS=Homo sapiens GN=SPOUT1 PE=1 SV=3	CI114_HUMAN	SPOUT1	0	0	4
40S ribosomal protein S6 OS=Homo sapiens GN=RPS6 PE=1 SV=1	RS6_HUMAN	RPS6	0	0	4
26S protease regulatory subunit 7 OS=Homo sapiens GN=PSMC2 PE=1 SV=3	PRS7_HUMAN	PSMC2	7	0	0
Small nuclear ribonucleoprotein Sm D1 OS=Homo sapiens GN=SNRPD1 PE=1 SV=1	SMD1_HUMAN	SNRPD1	0	0	6
DBIRD complex subunit ZNF326 OS=Homo sapiens GN=ZNF326 PE=1 SV=2	DBIRD complex subunitZNF326 OS=Homo sapiens GN=ZNF326 PE=1 SV=2		0	0	4
MAP7 domain-containing protein 1 OS=Homo sapiens GN=MAP7D1 PE=1 SV=1	MA7D1_HUMAN	MAP7D1	0	0	2
Protein SON OS=Homo sapiens GN=SON PE=1 SV=4	SON_HUMAN	SON	0	0	2
Nucleophosmin OS=Homo sapiens GN=NPM1 PE=1 SV=2	NPM_HUMAN	NPM1	0	0	18
Protein LYRIC OS=Homo sapiens GN=MTDH PE=1 SV=2	Protein LYRIC OS=Homosapiens GN=MTDH PE=1 SV=2		0	0	4
E3 ubiquitin-protein ligase TRIP12 OS=Homo sapiens GN=TRIP12 PE=1 SV=1	TRIPC_HUMAN	TRIP12	0	0	4
Mitochondrial chaperone BCS1 OS=Homo sapiens GN=BCS1L PE=1 SV=1	BCS1_HUMAN	BCS1L	3	0	0
14-3-3 protein theta OS=Homo sapiens GN=YWHAQ PE=1 SV=1	1433T_HUMAN	YWHAQ	3	0	0
Calpain-2 catalytic subunit OS=Homo sapiens GN=CAPN2 PE=1 SV=6	CAN2_HUMAN	CAPN2	3	0	0
Chromodomain-helicase-DNA-binding protein 1 OS=Homo sapiens GN=CHD1 PE=1 SV=2	CHD1_HUMAN	CHD1	4	0	0
Heterogeneous nuclear ribonucleoprotein A0 OS=Homo sapiens GN=HNRNPA0 PE=1 SV=1	ROA0_HUMAN	HNRNPA0	0	0	18
Protein transport protein Sec61 subunit alpha isoform 1 OS=Homo sapiens GN=SEC61A1 PE=1 SV=2	Protein transport protein Sec61 subunit alpha isoform 1 OS=Homo sapiens GN=SEC61A1 PE=1 SV=2		4	0	0
Transcription factor MafB OS=Homo sapiens GN=MAFB PE=1 SV=2	MAFB_HUMAN	MAFB	0	0	3
Secretory carrier-associated membrane protein 4 OS=Homo sapiens GN=SCAMP4 PE=1 SV=1	SCAM4_HUMAN	SCAMP4	5	0	0
AFG3-like protein 2 OS=Homo sapiens GN=AFG3L2 PE=1 SV=2	AFG32_HUMAN	AFG3L2	4	0	0
Sorting and assembly machinery component 50 homolog OS=Homo sapiens GN=SAMM50 PE=1 SV=3	SAM50_HUMAN	SAMM50	4	0	0
ADP-sugar pyrophosphatase OS=Homo sapiens GN=NUDT5 PE=1 SV=1	NUDT5_HUMAN	NUDT5	3	0	2
Protein lunapark OS=Homo sapiens GN=LNP PE=1 SV=2	LNP_HUMAN	LNP	5	0	0
Ubiquitin-associated protein 2-like OS=Homo sapiens GN=UBAP2L PE=1 SV=2	UBP2L_HUMAN	UBAP2L	3	0	2
Nucleotide triphosphate diphosphatase NUDT15 OS=Homo sapiens GN=NUDT15 PE=1 SV=1	Nucleotide triphosphate diphosphatase NUDT15 OS=Homo sapiens GN=NUDT15 PE=1 SV=1		2	0	3
Peptidyl-prolyl cis-trans isomerase E OS=Homo sapiens GN=PPIE PE=1 SV=1	PPIE_HUMAN	PPIE	2	0	4
Nuclear envelope pore membrane protein POM 121 OS=Homo sapiens GN=POM121 PE=1 SV=2	Nuclear envelope poremembrane protein POM 121 OS=Homo sapiens GN=POM121 PE=1 SV=2		0	0	2
rRNA 2'-O-methyltransferase fibrillarin OS=Homo sapiens GN=FBL PE=1 SV=2	FBRL_HUMAN	FBL	0	0	5
WD repeat-containing protein 61 OS=Homo sapiens GN=WDR61 PE=1 SV=1	WDR61_HUMAN	WDR61	1	0	3
Dolichyl-diphosphooligosaccharide--protein glycosyltransferase subunit STT3A OS=Homo sapiens GN=STT3A PE=1 SV=2	STT3A_HUMAN	STT3A	3	0	0
Cullin-1 OS=Homo sapiens GN=CUL1 PE=1 SV=2	CUL1_HUMAN	CUL1	3	0	0
Leucine-rich repeat-containing protein 59 OS=Homo sapiens GN=LRRC59 PE=1 SV=1	LRC59_HUMAN	LRRC59	3	0	1
7SK snRNA methylphosphate capping enzyme OS=Homo sapiens GN=MEPCE PE=1 SV=1	MEPCE_HUMAN	MEPCE	0	0	2
U3 small nucleolar RNA-associated protein 18 homolog OS=Homo sapiens GN=UTP18 PE=1 SV=3	U3 small nucleolar RNA-associated protein 18 homolog OS=Homo sapiens GN=UTP18 PE=1 SV=3		0	0	3
26S proteasome non-ATPase regulatory subunit 1 OS=Homo sapiens GN=PSMD1 PE=1 SV=2	PSMD1_HUMAN	PSMD1	3	0	0
28S ribosomal protein S29, mitochondrial OS=Homo sapiens GN=DAP3 PE=1 SV=1	28S ribosomal proteinS29, mitochondrial OS=Homo sapiens GN=DAP3 PE=1 SV=1		0	0	2
Dedicator of cytokinesis protein 7 OS=Homo sapiens GN=DOCK7 PE=1 SV=4	DOCK7_HUMAN	DOCK7	2	0	0
BTB/POZ domain-containing protein KCTD12 OS=Homo sapiens GN=KCTD12 PE=1 SV=1	KCD12_HUMAN	KCTD12	2	0	0
mRNA export factor OS=Homo sapiens GN=RAE1 PE=1 SV=1	RAE1L_HUMAN	RAE1	4	0	0
Statherin OS=Homo sapiens GN=STATH PE=1 SV=2	STAT_HUMAN	STATH	0	4	0
Hypoxanthine-guanine phosphoribosyltransferase OS=Homo sapiens GN=HPRT1 PE=1 SV=2	HPRT_HUMAN	HPRT1	4	0	0
Type-1 angiotensin II receptor-associated protein OS=Homo sapiens GN=AGTRAP PE=1 SV=1	Type-1 angiotensin IIreceptor-associated protein OS=Homo sapiens GN=AGTRAP PE=1 SV=1		3	0	0
Elongin-A OS=Homo sapiens GN=ELOA PE=1 SV=2	ELOA1_HUMAN	ELOA	0	0	4
Programmed cell death 6-interacting protein OS=Homo sapiens GN=PDCD6IP PE=1 SV=1	Programmed cell death6-interacting protein OS=Homo sapiens GN=PDCD6IP PE=1 SV=1		4	0	0
60S ribosomal protein L29 OS=Homo sapiens GN=RPL29 PE=1 SV=2	60S ribosomal proteinL29 OS=Homo sapiens GN=RPL29 PE=1 SV=2		0	0	3
ATP-dependent RNA helicase DDX51 OS=Homo sapiens GN=DDX51 PE=1 SV=3	DDX51_HUMAN	DDX51	0	0	4
Bifunctional glutamate/proline--tRNA ligase OS=Homo sapiens GN=EPRS PE=1 SV=5	SYEP_HUMAN	EPRS	3	0	0
Proteasome subunit alpha type-5 OS=Homo sapiens GN=PSMA5 PE=1 SV=3	PSA5_HUMAN	PSMA5	3	0	1
Insulin-like growth factor 2 mRNA-binding protein 2 OS=Homo sapiens GN=IGF2BP2 PE=1 SV=2	IF2B2_HUMAN	IGF2BP2	3	0	4
Proteasome subunit beta type-1 OS=Homo sapiens GN=PSMB1 PE=1 SV=2	PSB1_HUMAN	PSMB1	3	0	1
Nucleoporin-like protein 2 OS=Homo sapiens GN=NUPL2 PE=1 SV=1	NUPL2_HUMAN	NUPL2	3	0	0
Probable ubiquitin carboxyl-terminal hydrolase FAF-X OS=Homo sapiens GN=USP9X PE=1 SV=3	Probable ubiquitin carboxyl-terminal hydrolase FAF-X OS=Homo sapiens GN=USP9X PE=1 SV=3		2	0	0
KiSS-1 receptor OS=Homo sapiens GN=KISS1R PE=1 SV=2-DECOY	KiSS-1 receptor OS=Homo sapiens GN=KISS1R PE=1 SV=2-DECOY		0	0	3
Glypican-1 OS=Homo sapiens GN=GPC1 PE=1 SV=2	GPC1_HUMAN	GPC1	0	0	3
Dihydrolipoyl dehydrogenase, mitochondrial OS=Homo sapiens GN=DLD PE=1 SV=2	DLDH_HUMAN	DLD	3	0	0
Reticulophagy regulator 3 OS=Homo sapiens GN=RETREG3 PE=1 SV=1	RETR3_HUMAN	RETREG3	4	0	0
Transgelin-2 OS=Homo sapiens GN=TAGLN2 PE=1 SV=3	TAGL2_HUMAN	TAGLN2	0	0	4
Anion exchange protein 2 OS=Homo sapiens GN=SLC4A2 PE=1 SV=4	B3A2_HUMAN	SLC4A2	3	0	0
RNA-binding protein PNO1 OS=Homo sapiens GN=PNO1 PE=1 SV=1	PNO1_HUMAN	PNO1	0	0	4
Y-box-binding protein 3 OS=Homo sapiens GN=YBX3 PE=1 SV=4	Y-box-binding protein3 OS=Homo sapiens GN=YBX3 PE=1 SV=4		0	0	23
Cytochrome b OS=Homo sapiens GN=MT-CYB PE=1 SV=2	CYB_HUMAN	MT-CYB	4	0	0
Zinc finger CCCH domain-containing protein 15 OS=Homo sapiens GN=ZC3H15 PE=1 SV=1	ZC3HF_HUMAN	ZC3H15	0	0	4
Reticulocalbin-1 OS=Homo sapiens GN=RCN1 PE=1 SV=1	RCN1_HUMAN	RCN1	2	0	0
Adenylosuccinate lyase OS=Homo sapiens GN=ADSL PE=1 SV=2	PUR8_HUMAN	ADSL	4	0	0
Histone H1.0 OS=Homo sapiens GN=H1F0 PE=1 SV=3	H10_HUMAN	H1F0	0	0	4
Peptidyl-prolyl cis-trans isomerase-like 4 OS=Homo sapiens GN=PPIL4 PE=1 SV=1	PPIL4_HUMAN	PPIL4	0	0	4
39S ribosomal protein L11, mitochondrial OS=Homo sapiens GN=MRPL11 PE=1 SV=1	39S ribosomal proteinL11, mitochondrial OS=Homo sapiens GN=MRPL11 PE=1 SV=1		0	0	4
Protein disulfide-isomerase OS=Homo sapiens GN=P4HB PE=1 SV=3	PDIA1_HUMAN	P4HB	4	0	0
Replication factor C subunit 2 OS=Homo sapiens GN=RFC2 PE=1 SV=3	RFC2_HUMAN	RFC2	3	0	0
Vesicular integral-membrane protein VIP36 OS=Homo sapiens GN=LMAN2 PE=1 SV=1	LMAN2_HUMAN	LMAN2	2	0	0
Malate dehydrogenase, cytoplasmic OS=Homo sapiens GN=MDH1 PE=1 SV=4	Malate dehydrogenase,cytoplasmic OS=Homo sapiens GN=MDH1 PE=1 SV=4		2	0	0
Condensin complex subunit 2 OS=Homo sapiens GN=NCAPH PE=1 SV=3	CND2_HUMAN	NCAPH	2	0	0
Ubiquitin carboxyl-terminal hydrolase isozyme L5 OS=Homo sapiens GN=UCHL5 PE=1 SV=3	Ubiquitin carboxyl-terminal hydrolase isozyme L5 OS=Homo sapiens GN=UCHL5 PE=1 SV=3		2	0	0
Transmembrane emp24 domain-containing protein 2 OS=Homo sapiens GN=TMED2 PE=1 SV=1	Transmembrane emp24 domain-containing protein 2 OS=Homo sapiens GN=TMED2 PE=1 SV=1		2	0	0
Protein SCAF11 OS=Homo sapiens GN=SCAF11 PE=1 SV=2	SCAFB_HUMAN	SCAF11	0	0	3
7-dehydrocholesterol reductase OS=Homo sapiens GN=DHCR7 PE=1 SV=1	DHCR7_HUMAN	DHCR7	3	0	0
Thyroid transcription factor 1-associated protein 26 OS=Homo sapiens GN=CCDC59 PE=1 SV=2	TAP26_HUMAN	CCDC59	0	0	3
Syndecan-2 OS=Homo sapiens GN=SDC2 PE=1 SV=2	SDC2_HUMAN	SDC2	0	0	4
Dihydropyrimidinase-related protein 2 OS=Homo sapiens GN=DPYSL2 PE=1 SV=1	DPYL2_HUMAN	DPYSL2	2	0	1
26S protease regulatory subunit 8 OS=Homo sapiens GN=PSMC5 PE=1 SV=1	PRS8_HUMAN	PSMC5	6	0	0
UPF0488 protein C8orf33 OS=Homo sapiens GN=C8orf33 PE=1 SV=1	CH033_HUMAN	C8orf33	0	0	3
Proteasome subunit beta type-3 OS=Homo sapiens GN=PSMB3 PE=1 SV=2	PSB3_HUMAN	PSMB3	2	0	0
TP53-regulating kinase OS=Homo sapiens GN=TP53RK PE=1 SV=2	PRPK_HUMAN	TP53RK	0	0	3
Adenylate kinase isoenzyme 6 OS=Homo sapiens GN=AK6 PE=1 SV=1	KAD6_HUMAN	AK6	3	0	0
Glutaminyl-peptide cyclotransferase-like protein OS=Homo sapiens GN=QPCTL PE=1 SV=2	Glutaminyl-peptide cyclotransferase-like protein OS=Homo sapiens GN=QPCTL PE=1 SV=2		3	0	0
Collagen alpha-1(XII) chain OS=Homo sapiens GN=COL12A1 PE=1 SV=2-DECOY	Collagen alpha-1(XII) chain OS=Homo sapiens GN=COL12A1 PE=1 SV=2-DECOY		0	0	3
28S ribosomal protein S35, mitochondrial OS=Homo sapiens GN=MRPS35 PE=1 SV=1	28S ribosomal proteinS35, mitochondrial OS=Homo sapiens GN=MRPS35 PE=1 SV=1		0	0	2
Proteasome subunit alpha type-3 OS=Homo sapiens GN=PSMA3 PE=1 SV=2	PSA3_HUMAN	PSMA3	2	0	0
28S ribosomal protein S26, mitochondrial OS=Homo sapiens GN=MRPS26 PE=1 SV=1	28S ribosomal proteinS26, mitochondrial OS=Homo sapiens GN=MRPS26 PE=1 SV=1		0	0	2
Catechol O-methyltransferase OS=Homo sapiens GN=COMT PE=1 SV=2	COMT_HUMAN	COMT	3	0	0
Rac GTPase-activating protein 1 OS=Homo sapiens GN=RACGAP1 PE=1 SV=1	Rac GTPase-activatingprotein 1 OS=Homo sapiens GN=RACGAP1 PE=1 SV=1		0	0	2
Heterogeneous nuclear ribonucleoproteins A2/B1 OS=Homo sapiens GN=HNRNPA2B1 PE=1 SV=2	ROA2_HUMAN	HNRNPA2B1	0	0	61
Alkyldihydroxyacetonephosphate synthase, peroxisomal OS=Homo sapiens GN=AGPS PE=1 SV=1	Alkyldihydroxyacetonephosphate synthase, peroxisomal OS=Homo sapiens GN=AGPS PE=1 SV=1		3	0	0
Isocitrate dehydrogenase [NAD] subunit gamma, mitochondrial OS=Homo sapiens GN=IDH3G PE=1 SV=1	Isocitrate dehydrogenase [NAD] subunit gamma, mitochondrial OS=Homo sapiens GN=IDH3G PE=1 SV=1		2	0	0
